# Supplementary material for: Prevalence and Risk Factors of Ovarian Metastases in Breast Cancer Patients < 41 Years of Age in the Netherlands: A Nationwide Retrospective Cohort Study
Source: PLoS One. 2017 Jan 26;12(1):e0168277. doi: 10.1371/journal.pone.0168277 (PMC5268771; doi:10.1371/journal.pone.0168277)
Supplement: S1 Data — The cases with ovarian metastases were matched on the time interval between the diagnosis of breast cancer and oophorectomy to an equally large cohort of controls without ovarian metastases, as shown in the flow chart of Fig 1. N.A. = Not applicable; NED = No evidence of disease; AWD = Alive with disease; DOC = Dead of other cause; DOD = Dead of disease; DSS = Disease-specific survival. (XLSX) [file pone.0168277.s001.xlsx]

## Sheet: Sheet1
PALGA nr.	Type of patient	BRCA gene mutation	Age at breast cancer diagnosis (years)	Year of breast cancer surgery	Most extensively performed breast surgery	Laterality	Histological subtype	Scarff-Bloom-Richardson grade	ER	PR	Her2/neu	Tumor stage	Nodal stage	Distant metastasis	Neoadjuvant chemotherapy	Adjuvant chemotherapy	Radiotherapy	Hormonal treatment	Recurrence prior to oophorectomy	Year of oophorectomy	Indication for oophorectomy	Ovarian metastases	Laterality	Time interval between breast cancer diagnosis and oophorectomy (months)	Time between first recurrence and oophorectomy	Deceased	Status	DSS (months)
PALGA 1	Matched control	Unknown	36	2004	Breast conserving surgery	Right	Invasive ductal carcinoma	II	Positive	Positive	Positive	T1	N1	cM0	No	No	Yes	No	No	2004	Therapeutic because of breast cancer	No	N.A.	4.3	N.A.	No	NED	109.8
PALGA 2	Matched control	Unknown	36	2003	Mastectomy	Right	Invasive ductal carcinoma	III	Positive	Positive	Positive	T2	N1	cM0	No	Yes	No	Yes	No	2008	Prophylactic because of breast cancer	No	N.A.	67.1	N.A.	No	NED	145.3
PALGA 3	Matched control	Unknown	36	2000	Breast conserving surgery	Right	Invasive ductal carcinoma	Unknown	Positive	Positive	Negative	T1	N2	cM0	No	No	Yes	Yes	No	2005	Prophylactic because of breast cancer	No	N.A.	63.9	N.A.	No	NED	173.2
PALGA 4	Case	Unknown	31	2002	Breast conserving surgery	Left	Invasive ductal carcinoma	III	Negative	Negative	Negative	T1	N0	cM0	No	Yes	Yes	No	Yes	2005	Therapeutic because of breast cancer	Yes	Right	44.2	0.0	Yes	DOD	71.8
PALGA 5	Case	Unknown	36	2001	Mastectomy	Left	Invasive ductolobular carcinoma	II	Positive	Positive	Negative	T2	N0	cM0	No	No	Yes	Yes	Yes	2007	Therapeutic because of breast cancer	Yes	Unknown	62.1	47.1	Yes	DOD	90.3
PALGA 6	Case	BRCA 1	37	2003	Mastectomy	Right	Invasive ductal carcinoma	II	Positive	Positive	Negative	T2	N0	cM0	No	No	No	Yes	Yes	2007	Therapeutic because of breast cancer	Yes	Left	48.7	13.5	Yes	DOD	76.6
PALGA 7	Matched control	BRCA 1	37	2005	Mastectomy	Left	Invasive ductal carcinoma	III	Positive	Positive	Negative	T2	N1	cM0	No	Yes	Yes	Yes	No	2006	Abnormal ovaries	No	N.A.	11.3	N.A.	No	NED	111.7
PALGA 8	Matched control	Unknown	34	2000	Mastectomy	Right	Invasive ductal carcinoma	III	Positive	Positive	Positive	T1	N1	cM0	No	Yes	Yes	Yes	No	2011	Prophylactic because of breast cancer	No	N.A.	138.7	N.A.	No	NED	172.9
PALGA 9	Case	Unknown	36	2006	Mastectomy (after neoadjuvant chemotherapy)	Left	Invasive ductal carcinoma	Unknown	Positive	Negative	Negative	T4	N1	cM0	Yes	No	Yes	Yes	No	2006	Therapeutic because of breast cancer	Yes	Right	9.6	N.A.	Yes	DOD	14.3
PALGA 10	Matched control	Unknown	34	2003	Mastectomy	Right	Invasive ductal carcinoma	II	Positive	Positive	Negative	T2	N0	cM0	No	Yes	No	No	No	2004	Prophylactic because of breast cancer	No	N.A.	8.1	N.A.	No	NED	142.6
PALGA 11	Matched control	Unknown	32	2001	Mastectomy	Left	Invasive ductal carcinoma	Unknown	Positive	Positive	Negative	T1	N2	cM0	No	Yes	Yes	Yes	No	2002	Therapeutic because of breast cancer	No	N.A.	7.5	N.A.	Yes	DOD	22.3
PALGA 12	Matched control	Unknown	38	2005	Mastectomy	Right	Invasive ductal carcinoma	II	Positive	Positive	Negative	T1	N1	cM0	No	Yes	No	Yes	Yes	2010	Prophylactic because of breast cancer	No	N.A.	64.2	4.7	Yes	DOD	113.1
PALGA 13	Matched control	Unknown	38	2003	Mastectomy	Right	Invasive ductal carcinoma	II	Positive	Positive	Negative	T1	N1	cM0	No	Yes	No	Yes	No	2004	Therapeutic because of breast cancer	No	N.A.	10.6	N.A.	No	NED	131.5
PALGA 14	Matched control	Unknown	36	2002	Breast conserving surgery	Right	Invasive ductal carcinoma	II	Positive	Positive	Negative	T1	N1	cM0	No	Yes	Yes	Yes	Yes	2011	Prophylactic because of breast cancer	No	N.A.	104.9	6.2	No	AWD	143.3
PALGA 15	Matched control	BRCA 1	39	2004	Breast conserving surgery	Left	Invasive ductal carcinoma	III	Negative	Negative	Negative	T2	N0	cM0	No	Yes	Yes	No	No	2006	Prophylactic because of breast cancer	No	N.A.	14.8	N.A.	No	NED	109.5
PALGA 16	Matched control	Unknown	40	2001	Mastectomy	Right	Invasive ductal carcinoma	III	Positive	Positive	Negative	T1	N1	cM0	No	No	Yes	Yes	No	2002	Unknown	No	N.A.	8.6	N.A.	No	NED	154.4
PALGA 17	Matched control	Unknown	34	2005	Breast conserving surgery (after neoadjuvant chemotherapy)	Left	Invasive ductal carcinoma	II	Positive	Positive	Negative	T2	N1	cM0	Yes	No	Yes	Yes	No	2005	Prophylactic because of breast cancer	No	N.A.	7.0	N.A.	No	NED	118.8
PALGA 18	Matched control	Unknown	40	2001	Breast conserving surgery	Left	Invasive ductal carcinoma	I	Positive	Positive	Negative	T1	N1	cM0	No	Yes	Yes	Yes	No	2002	Prophylactic because of breast cancer	No	N.A.	12.0	N.A.	No	NED	134.5
PALGA 19	Matched control	Unknown	36	2005	Mastectomy	Left	Invasive ductal carcinoma	II	Positive	Positive	Negative	T2	N1	cM0	No	Yes	No	Yes	No	2006	Prophylactic because of breast cancer	No	N.A.	5.7	N.A.	No	NED	96.5
PALGA 20	Matched control	No	27	2002	Mastectomy	Left	Invasive ductal carcinoma	Unknown	Positive	Positive	Negative	T1	N0	cM0	No	Yes	No	Yes	Yes	2009	Therapeutic because of breast cancer	No	N.A.	78.4	47.5	Yes	DOD	115.8
PALGA 21	Matched control	BRCA 1	32	2001	Breast conserving surgery	Right	Invasive ductal carcinoma	III	Negative	Positive	Negative	T2	N1	cM0	No	Yes	Yes	No	Yes	2007	Prophylactic because of breast cancer	No	N.A.	68.2	44.8	No	NED	153.7
PALGA 22	Case	Unknown	39	2003	Breast conserving surgery	Right	Invasive ductal carcinoma	II	Positive	Positive	Negative	T1	N1	cM0	No	No	Yes	No	No	2013	Abnormal ovaries	Yes	Left	124.6	N.A.	No	AWD	143.4
PALGA 23	Case	Unknown	39	2005	Breast conserving surgery	Left	Invasive ductal carcinoma	II	Positive	Positive	Positive	T2	N3	cM0	No	Yes	Yes	Yes	No	2008	Abnormal ovaries	Yes	Both	36.7	N.A.	Yes	DOD	64.7
PALGA 24	Matched control	No	37	2003	Breast conserving surgery	Left	Invasive ductal carcinoma	III	Negative	Negative	Negative	T1	N0	cM0	No	Yes	Yes	No	Yes	2010	Therapeutic because of breast cancer	No	N.A.	81.9	15.9	No	NED	132.4
PALGA 25	Matched control	Unknown	38	2004	Breast conserving surgery	Left	Invasive ductal carcinoma	III	Positive	Positive	Negative	T1	N1	cM0	No	Yes	Yes	Yes	No	2009	Therapeutic because of breast cancer	No	N.A.	61.0	N.A.	No	NED	119.2
PALGA 26	Case	Unknown	34	2001	Breast conserving surgery	Left	Invasive ductal carcinoma	I	Positive	Positive	Negative	T1	N0	cM0	No	No	No	No	Yes	2012	Therapeutic because of breast cancer	Yes	Unknown	129.2	39.7	No	AWD	154.2
PALGA 27	Case	Unknown	39	2000	Mastectomy	Right	Invasive ductal carcinoma	II	Negative	Negative	Positive	T2	N0	cM0	No	Yes	No	No	No	2007	Abnormal ovaries	Yes	Both	78.0	N.A.	Yes	DOD	99.2
PALGA 28	Matched control	Unknown	33	2004	Mastectomy	Left	Invasive ductal carcinoma	I	Positive	Unknown	Unknown	T1	N0	cM0	No	No	No	No	Yes	2008	Prophylactic because of breast cancer	No	N.A.	56.7	10.1	Yes	DOD	67.9
PALGA 29	Matched control	No	40	2002	Mastectomy	Left	Invasive ductal carcinoma	III	Positive	Positive	Positive	T2	N0	cM0	No	Yes	Yes	Yes	No	2003	Prophylactic because of breast cancer	No	N.A.	10.2	N.A.	No	AWD	147.1
PALGA 30	Case	Unknown	38	2000	Breast conserving surgery	Left	Invasive ductal carcinoma	II	Positive	Positive	Unknown	T1	N0	cM0	No	No	No	No	Yes	2003	Prophylactic because of breast cancer	Yes	Both	37.8	12.0	Yes	DOD	72.1
PALGA 31	Case	Unknown	40	2000	Breast conserving surgery	Left	Invasive ductal carcinoma	Unknown	Positive	Positive	Negative	T1	N1	cM0	No	No	Yes	No	Yes	2005	Therapeutic because of breast cancer	Yes	Unknown	62.0	42.3	Yes	DOD	115.0
PALGA 32	Matched control	Unknown	33	2000	Breast conserving surgery	Left	Invasive lobular carcinoma	Unknown	Positive	Negative	Negative	T2	N1	cM0	No	Yes	Yes	No	No	2001	Prophylactic because of breast cancer	No	N.A.	10.8	N.A.	No	NED	169.2
PALGA 33	Matched control	BRCA 1	35	2003	Breast conserving surgery	Left	Invasive ductal carcinoma	III	Positive	Positive	Negative	T1	N0	cM0	No	Yes	Yes	Yes	No	2010	Prophylactic because of breast cancer	No	N.A.	86.8	N.A.	No	AWD	133.3
PALGA 34	Case	No	36	2005	Mastectomy	Right	Invasive ductal carcinoma	III, II en II	Positive	Positive	Negative	T2	N2	cM1	No	Yes	Yes	Yes	Yes	2007	Prophylactic because of breast cancer	Yes	Both	31.3	31.3	Yes	DOD	52.8
PALGA 35	Matched control	BRCA 2	39	2004	Mastectomy	Right	Invasive ductal carcinoma	III	Negative	Negative	Negative	T2	N1	cM0	No	Yes	No	No	No	2009	Prophylactic because of breast cancer	No	N.A.	66.9	N.A.	No	NED	122.1
PALGA 36	Matched control	Unknown	31	2002	Mastectomy	Right	Invasive ductal carcinoma	I	Positive	Positive	Negative	T1	N0	cM0	No	Yes	No	Yes	No	2012	Prophylactic because of breast cancer	No	N.A.	123.2	N.A.	No	NED	140.0
PALGA 37	Case	Unknown	40	2003	Breast conserving surgery	Right	Invasive ductal carcinoma	III	Positive	Positive	Negative	T2	N3	cM0	No	No	Yes	Yes	No	2005	Therapeutic because of breast cancer	Yes	Unknown	18.7	N.A.	Yes	DOD	34.6
PALGA 38	Matched control	Unknown	35	2001	Mastectomy	Left	Invasive ductal carcinoma	III	Negative	Negative	Positive	T1	N0	cM0	No	No	No	No	Yes	2008	Prophylactic because of breast cancer	No	N.A.	78.3	4.9	No	AWD	146.5
PALGA 39	Case	No	30	2004	Mastectomy	Left	Invasive ductal carcinoma	II	Positive	Positive	Negative	T1	N3	cM0	No	Yes	Yes	Yes	No	2004	Prophylactic because of breast cancer	Yes	Both	9.1	N.A.	Yes	DOD	92.7
PALGA 40	Case	Unknown	40	2001	Mastectomy	Left	Invasive lobular carcinoma	II	Positive	Positive	Negative	T1	N0	cM0	No	No	No	No	Yes	2006	Prophylactic because of breast cancer	Yes	Both	53.6	1.2	Yes	DOD	88.2
PALGA 41	Matched control	Unknown	38	2002	Mastectomy	Left	Invasive ductal carcinoma	II	Positive	Positive	Negative	T1	N2	cM0	No	Yes	Yes	No	No	2003	Prophylactic because of breast cancer	No	N.A.	12.4	N.A.	No	AWD	146.6
PALGA 42	Case	Unknown	39	2004	Breast conserving surgery	Left	Invasive ductal carcinoma	I	Positive	Positive	Negative	T1	N0	cM0	No	No	Yes	No	Yes	2009	Therapeutic because of breast cancer	Yes	Both	59.0	1.0	No	AWD	95.3
PALGA 43	Case	Unknown	39	2001	Breast conserving surgery	Right	Invasive ductal carcinoma	II	Positive	Positive	Negative	T1	N1	cM0	No	Yes	Yes	Yes	Yes	2013	Abnormal ovaries	Yes	Both	141.8	11.4	No	AWD	159.0
PALGA 44	Case	No	35	2004	Mastectomy	Left	Invasive ductal carcinoma	III	Positive	Positive	Positive	T2	N3	cM1	No	No	No	Yes	No	2006	Therapeutic because of breast cancer	Yes	Both	21.1	21.1	Yes	DOD	80.5
PALGA 45	Matched control	Unknown	31	2004	Mastectomy	Left	Invasive ductal carcinoma	III	Negative	Positive	Positive	T2	N0	cM0	No	Yes	No	Yes	No	2005	Prophylactic because of breast cancer	No	N.A.	7.3	N.A.	No	NED	114.5
PALGA 46	Matched control	Unknown	39	2005	Mastectomy	Right	Invasive ductal carcinoma	III	Positive	Negative	Positive	T2	N3	cM0	No	Yes	Yes	Yes	No	2010	Prophylactic because of breast cancer	No	N.A.	52.8	N.A.	No	NED	102.6
PALGA 47	Case	Unknown	34	2001	Breast conserving surgery	Left	Invasive ductal carcinoma	II	Positive	Positive	Negative	T1	N1	cM0	No	Yes	Yes	Yes	Yes	2002	Therapeutic because of breast cancer	Yes	Right	15.8	0.1	Yes	DOD	56.7
PALGA 48	Matched control	Unknown	39	2002	Mastectomy	Left	Invasive lobular carcinoma	II	Positive	Positive	Negative	T1	N1	cM0	No	Yes	No	Yes	No	2004	Prophylactic because of breast cancer	No	N.A.	21.6	N.A.	No	NED	136.8
PALGA 49	Case	Unknown	40	2002	Mastectomy	Left	Invasive ductal carcinoma	III	Positive	Negative	Positive	T2	N1	cM0	No	Yes	No	Yes	Yes	2005	Therapeutic because of breast cancer	Yes	Both	26.7	16.3	Yes	DOD	78.8
PALGA 50	Case	Unknown	40	2004	Mastectomy	Left	Invasive lobular carcinoma	III	Positive	Positive	Negative	T3	N3	cM1	No	No	No	Yes	No	2004	Prophylactic because of breast cancer	Yes	Both	1.9	1.9	Yes	DOD	49.4
PALGA 51	Case	Unknown	34	2002	Mastectomy	Left	Invasive ductal carcinoma	III	Positive	Negative	Negative	T1	N3	cM0	No	Yes	Yes	Yes	No	2009	Prophylactic because of breast cancer	Yes	Both	87.8	N.A.	Yes	DOD	130.3
PALGA 52	Case	Unknown	35	2001	Mastectomy	Left	Invasive ductal carcinoma	II-III	Positive	Positive	Positive	T3	N3	cM0	No	Yes	Yes	Yes	No	2003	Therapeutic because of breast cancer	Yes	Both	26.1	N.A.	Yes	DOD	66.9
PALGA 53	Case	Unknown	40	2002	Mastectomy	Left	Invasive lobular carcinoma	Unknown	Positive	Unknown	Negative	T4	N2	cM0	No	Yes	Yes	Yes	Yes	2008	Therapeutic because of breast cancer	Yes	Left	72.8	1.8	Yes	DOD	75.1
PALGA 54	Case	Unknown	36	2003	Breast conserving surgery	Left	Invasive ductal carcinoma	III	Negative	Positive	Negative	T2	N1	cM0	No	Yes	Yes	Yes	Yes	2010	Abnormal ovaries	Yes	Both	86.2	10.0	Yes	DOD	92.6
PALGA 55	Case	No	28	2002	Mastectomy	Right	Invasive ductal carcinoma	III	Positive	Positive	Negative	T2	N1	cM0	No	Yes	No	Yes	Yes	2012	Therapeutic because of breast cancer	Yes	Both	127.3	32.7	No	AWD	157.3
PALGA 56	Case	Unknown	39	2001	Mastectomy (after neoadjuvant chemotherapy)	Left	Invasive ductolobular carcinoma	III	Negative	Negative	Negative	T4	N2	cM0	Yes	No	No	No	Yes	2003	Prophylactic because of breast cancer	Yes	Right	23.8	8.5	Yes	DOD	142.6
PALGA 57	Matched control	Unknown	36	2000	Breast conserving surgery	Left	Invasive ductal carcinoma	III	Positive	Positive	Negative	T2	N0	cM0	No	Yes	Yes	No	No	2001	Therapeutic because of breast cancer	No	N.A.	9.6	N.A.	Yes	DOC	44.5
PALGA 58	Case	No	37	2000	Mastectomy	Left	Invasive lobular carcinoma	II	Positive	Positive	Negative	T2	N1	cM0	No	Yes	Yes	Yes	Yes	2011	Abnormal ovaries	Yes	Both	130.0	75.4	No	AWD	166.6
PALGA 59	Matched control	No	40	2003	Mastectomy (after neoadjuvant chemotherapy)	Right	Invasive lobular carcinoma	Unknown	Positive	Positive	Positive	T1	N1	cM0	Yes	No	Yes	Yes	No	2006	Therapeutic because of breast cancer	No	N.A.	34.1	N.A.	No	NED	126.9
PALGA 60	Matched control	Unknown	36	2000	Breast conserving surgery	Right	Invasive ductal carcinoma	I	Positive	Positive	Unknown	T1	N0	cM0	No	No	Yes	No	No	2010	Prophylactic because of breast cancer	No	N.A.	118.8	N.A.	No	NED	170.9
PALGA 61	Matched control	No	40	2004	Mastectomy	Right	Invasive ductal carcinoma	II	Positive	Positive	Negative	T2	N0	cM0	No	Yes	No	Yes	No	2006	Therapeutic because of breast cancer	No	N.A.	30.6	N.A.	No	NED	124.4
PALGA 62	Matched control	Unknown	36	2002	Breast conserving surgery	Right	Invasive ductal carcinoma	III	Positive	Positive	Positive	T2	N1	cM0	No	Yes	Yes	Yes	No	2002	Prophylactic because of breast cancer	No	N.A.	10.5	N.A.	Yes	DOD	65.4
PALGA 63	Matched control	BRCA 1	38	2001	Mastectomy	Right	Invasive ductal carcinoma	III	Negative	Negative	Positive	T2	N2	cM0	No	Yes	Yes	No	No	2008	Prophylactic because of breast cancer	No	N.A.	76.7	N.A.	No	NED	164.3
PALGA 64	Matched control	Unknown	33	2004	Mastectomy	Left	Invasive ductal carcinoma	III	Positive	Positive	Negative	T2	N2	cM0	No	Yes	Yes	Yes	No	2005	Prophylactic because of breast cancer	No	N.A.	14.2	N.A.	No	NED	109.5
PALGA 65	Matched control	Unknown	39	2005	Mastectomy	Right	Invasive ductal carcinoma	III	Positive	Positive	Negative	T2	N0	cM0	No	Yes	No	Yes	No	2007	Therapeutic because of breast cancer	No	N.A.	23.2	N.A.	No	NED	110.8
PALGA 66	Matched control	BRCA 2	30	2001	Mastectomy	Left	Invasive ductal carcinoma	I	Positive	Positive	Negative	T1	N0	cM0	No	No	Yes	No	No	2004	Prophylactic because of breast cancer	No	N.A.	34.9	N.A.	No	NED	153.2
PALGA 67	Matched control	Unknown	36	2004	Breast conserving surgery	Left	Invasive ductal carcinoma	II	Positive	Positive	Negative	T3	N2	cM0	No	Yes	Yes	Yes	No	2008	Prophylactic because of breast cancer	No	N.A.	46.4	N.A.	No	NED	123.0
PALGA 68	Matched control	BRCA 1	40	2004	Mastectomy	Right	Invasive ductal carcinoma	III	Negative	Negative	Negative	T2	N0	cM0	No	Yes	No	No	No	2006	Prophylactic because of breast cancer	No	N.A.	20.6	N.A.	No	NED	69.1
PALGA 69	Matched control	BRCA 2	39	2003	Breast conserving surgery	Right	Invasive ductal carcinoma	II	Positive	Positive	Negative	T1	N0	cM0	No	No	Yes	No	Yes	2009	Prophylactic because of breast cancer	No	N.A.	63.7	6.3	No	NED	126.1
PALGA 70	Matched control	Unknown	38	2003	Mastectomy	Right	Invasive ductolobular carcinoma	II	Positive	Positive	Positive	T2	N1	cM0	No	Yes	No	Yes	No	2013	Prophylactic because of breast cancer	No	N.A.	119.0	N.A.	No	NED	141.2
PALGA 71	Matched control	BRCA 1	40	2002	Breast conserving surgery	Left	Invasive ductal carcinoma	III	Negative	Negative	Negative	T2	N0	cM0	No	Yes	Yes	No	No	2004	Prophylactic because of breast cancer	No	N.A.	24.3	N.A.	No	NED	134.7
PALGA 72	Matched control	BRCA1	35	2000	Breast conserving surgery	Right	Invasive ductal carcinoma	III	Negative	Negative	Negative	T2	N0	cM0	No	Yes	Yes	No	Yes	2006	Prophylactic because of breast cancer	No	N.A.	70.0	12.6	No	NED	151.5
PALGA 73	Matched control	Unknown	39	2001	Mastectomy	Right	Invasive ductal carcinoma	Unknown	Positive	Negative	Negative	T2	N0	cM0	No	No	No	No	Yes	2003	Therapeutic because of breast cancer	No	N.A.	30.9	1.8	Yes	DOD	98.4
PALGA 74	Case	Unknown	32	2001	Breast conserving surgery	Left	Invasive ductal carcinoma	III	Positive	Positive	Positive	T2	N2	cM0	No	Yes	Yes	Yes	Yes	2005	Abnormal ovaries	Yes	Both	53.9	1.1	Yes	DOD	61.0
PALGA 75	Matched control	Unknown	40	2004	Mastectomy	Left	Invasive ductal carcinoma	III	Positive	Positive	Negative	T1	N0	cM0	No	Yes	No	Yes	No	2007	Therapeutic because of breast cancer	No	N.A.	38.9	N.A.	No	NED	113.5
PALGA 76	Matched control	Unknown	36	2004	Mastectomy	Right	Invasive ductal carcinoma	III	Positive	Negative	Positive	T2	N2	cM0	No	Yes	Yes	Yes	No	2006	Therapeutic because of breast cancer	No	N.A.	16.6	N.A.	Yes	DOD	82.6
PALGA 77	Matched control	Unknown	37	2004	Mastectomy	Left	Invasive ductal carcinoma	III	Positive	Negative	Positive	T2	N2	cM0	No	Yes	Yes	Yes	No	2007	Therapeutic because of breast cancer	No	N.A.	30.3	N.A.	No	NED	115.0
PALGA 78	Matched control	BRCA 1	38	2003	Mastectomy	Right	Invasive ductal carcinoma	III	Negative	Negative	Negative	T2	N0	cM0	No	Yes	No	No	No	2004	Prophylactic because of breast cancer	No	N.A.	14.5	N.A.	No	NED	130.4
PALGA 79	Matched control	Unknown	35	2005	Breast conserving surgery	Right	Invasive ductal carcinoma	III	Positive	Positive	Positive	T1	N1	cM0	No	Yes	Yes	Yes	No	2009	Therapeutic because of breast cancer	No	N.A.	54.0	N.A.	No	NED	107.1
PALGA 80	Case	Unknown	35	2002	Breast conserving surgery	Left	Invasive ductal carcinoma	Unknown	Positive	Positive	Negative	T2	N1	cM0	No	Yes	Yes	Yes	No	2007	Therapeutic because of breast cancer	Yes	Right	58.0	N.A.	Yes	DOD	76.3
PALGA 81	Matched control	BRCA 2	35	2002	Mastectomy	Left	Invasive ductal carcinoma	III	Positive	Negative	Negative	T1	N0	cM0	No	Yes	No	Yes	No	2003	Prophylactic because of breast cancer	No	N.A.	15.8	N.A.	No	NED	29.1
PALGA 82	Matched control	No	34	2002	Mastectomy	Left	Invasive lobular carcinoma	II	Negative	Positive	Unknown	T2	N0	cM0	No	Yes	Yes	Yes	No	2006	Prophylactic because of breast cancer	No	N.A.	54.7	N.A.	No	NED	146.9
PALGA 83	Matched control	Unknown	39	2004	Mastectomy	Right	Invasive ductal carcinoma	II-III	Positive	Positive	Negative	T1	N0	cM0	No	Yes	Yes	Yes	No	2009	Abnormal ovaries	No	N.A.	65.6	N.A.	No	NED	129.5
PALGA 84	Matched control	Unknown	34	2001	Mastectomy	Left	Invasive ductal carcinoma	II	Positive	Negative	Positive	T1	N0	cM0	No	No	No	No	Yes	2005	Prophylactic because of breast cancer	No	N.A.	45.8	12.2	Yes	DOD	100.4
PALGA 85	Case	Unknown	37	2003	Breast conserving surgery	Left	Invasive ductal carcinoma	II	Positive	Positive	Negative	T2	N2	cM0	No	Yes	Yes	Yes	Yes	2007	Prophylactic because of breast cancer	Yes	Both	58.4	18.7	Yes	DOD	69.3
PALGA 86	Case	Unknown	30	2002	Mastectomy	Right	Invasive ductobular carcinoma	Unknown	Positive	Positive	Negative	T2	N0	cM0	No	Yes	No	Yes	Yes	2011	Abnormal ovaries	Yes	Both	105.8	0.1	No	AWD	149.5
PALGA 87	Case	Unknown	35	2003	Mastectomy	Right	Invasive lobular carcinoma	Unknown	Negative	Negative	Negative	T3	N3	cM0	No	Yes	Yes	Yes	Yes	2005	Therapeutic because of breast cancer	Yes	Both	27.6	1.4	Yes	DOD	62.0
PALGA 88	Case	Unknown	38	2005	Needle biopsy	Both	Invasive ductal carcinoma	Unknown	Positive/Positive	Negative/Positive	Negative	T2	N1	cM1	Yes	Yes	Yes	Yes	Yes	2007	Therapeutic because of breast cancer	Yes	Both	20.1	19.0	Yes	DOD	32.8
PALGA 89	Case	Unknown	39	2002	Breast conserving surgery	Right	Invasive ductal carcinoma	Unknown	Negative	Positive	Unknown	T1	N0	cM0	No	No	Yes	No	Yes	2003	Abnormal ovaries	Yes	Right	16.9	3.2	Yes	DOD	61.0
PALGA 90	Matched control	BRCA 1	35	2002	Mastectomy	Right	Invasive ductal carcinoma	III	Negative	Negative	Negative	T1	N1	cM0	No	Yes	No	No	Yes	2012	Prophylactic because of breast cancer	No	N.A.	124.2	12.4	No	NED	140.7
PALGA 91	Case	Unknown	36	2002	Breast conserving surgery	Right	Invasive ductal carcinoma	II	Positive	Positive	Negative	T2	N0	cM0	No	No	Yes	Yes	Yes	2012	Prophylactic because of breast cancer	Yes	Both	115.4	87.4	No	AWD	152.8
PALGA 92	Case	Unknown	38	2002	Mastectomy	Right	Invasive ductolobular carcinoma	I	Positive	Positive	Positive	T2	N0	cM0	No	No	No	No	Yes	2009	Abnormal ovaries	Yes	Right	76.2	19.4	Yes	DOD	84.2
PALGA 93	Case	Unknown	30	2001	Needle biopsy	Right	Invasive ductal carcinoma	I	Positive	Positive	Negative	T3	N1	cM1	No	Yes	No	No	No	2003	Therapeutic because of breast cancer	Yes	Left	18.6	18.6	Yes	DOD	34.3
PALGA 94	Matched control	BRCA 1	32	2002	Mastectomy	Right	Invasive ductal carcinoma	Unknown	Negative	Negative	Negative	T2	N3	cM0	No	Yes	Yes	No	No	2012	Prophylactic because of breast cancer	No	N.A.	119.1	N.A.	No	NED	141.1
PALGA 95	Case	Unknown	35	2007	Mastectomy	Left	Invasive ductal carcinoma	III	Positive	Positive	Negative	T2	N1	cM0	No	Yes	No	Yes	Yes	2007	Therapeutic because of breast cancer	Yes	Both	5.6	3.1	Yes	DOD	9.9
PALGA 96	Case	No	34	2006	Needle biopsy	Right	Invasive ductal carcinoma	II	Positive	Positive	Positive	T4	N1	cM1	Yes	No	No	Yes	No	2007	Therapeutic because of breast cancer	Yes	Both	12.9	12.9	Yes	DOD	27.7
PALGA 97	Case	Unknown	32	2009	Breast conserving surgery	Right	Invasive ductal carcinoma	II	Positive	Positive	Negative	T2	N2	cM0	No	Yes	Yes	Yes	Yes	2013	Therapeutic because of breast cancer	Yes	Both	46.2	9.3	No	AWD	63.4
PALGA 98	Case	Unknown	40	2008	Mastectomy	Left	Invasive ductal carcinoma	III	Positive	Positive	Negative	T2	N1	cM0	No	Yes	Yes	Yes	No	2009	Prophylactic because of breast cancer	Yes	Unknown	15.8	N.A.	Yes	DOD	39.5
PALGA 99	Case	Unknown	35	2008	Mastectomy (after neoadjuvant chemotherapy)	Right	Invasive ductal carcinoma	II	Positive	Negative	Negative	T3	N1	cM0	Yes	Yes	Yes	Yes	Yes	2010	Abnormal ovaries	Yes	Both	24.6	13.9	Yes	DOD	39.4
PALGA 100	Case	Unknown	35	2006	Mastectomy (after neoadjuvant chemotherapy)	Right	Invasive ductal carcinoma	II	Positive	Negative	Negative	T3	N2	cM0	Yes	No	No	Yes	Yes	2009	Therapeutic because of breast cancer	Yes	Both	33.7	2.7	Yes	DOD	71.3
PALGA 101	Case	No	38	2006	Mastectomy (after neoadjuvant chemotherapy)	Left	Invasive ductal carcinoma	III	Positive	Positive	Negative	T3	N2	cM0	Yes	No	Yes	Yes	Yes	2012	Therapeutic because of breast cancer	Yes	Right	66.2	13.6	Yes	DOD	86.5
PALGA 102	Case	Unknown	39	2009	Needle biopsy	Left	Invasive ductal carcinoma	II	Positive	Unknown	Negative	T1	N1	cM1	Yes	No	No	Yes	No	2010	Therapeutic because of breast cancer	Yes	Unknown	9.6	9.6	No	AWD	48.9
PALGA 103	Case	Unknown	40	2007	Mastectomy (after neoadjuvant chemotherapy)	Right	Invasive ductal carcinoma	II	Positive	Positive	Negative	T3	N1	cM0	Yes	No	Yes	Yes	Yes	2012	Therapeutic because of breast cancer	Yes	Left	61.2	2.3	Yes	DOD	80.4
PALGA 104	Case	Unknown	36	2006	Mastectomy	Left	Invasive ductal carcinoma	II	Positive	Positive	Negative	T1	N2	cM0	No	Yes	Yes	Yes	Yes	2012	Therapeutic because of breast cancer	Yes	Left	67.0	27.0	Yes	DOD	91.2
PALGA 105	Case	Unknown	40	2008	Mastectomy	Left	Invasive ductolobular carcinoma	III	Positive	Positive	Negative	T2	N2	cM0	No	Yes	Yes	Yes	Yes	2010	Abnormal ovaries	Yes	Both	17.1	1.5	Yes	DOD	38.2
PALGA 106	Case	Unknown	34	2009	Needle biopsy	Right	Invasive lobular carcinoma	Unknown	Positive	Positive	Negative	T2	N1	cM1	No	No	No	Yes	No	2009	Abnormal ovaries	Yes	Both	0.3	0.3	No	AWD	57.9
PALGA 107	Case	Unknown	37	2006	Mastectomy	Right	Invasive ductal carcinoma	I	Positive	Positive	Negative	T1	N1	cM0	No	Yes	No	Yes	Yes	2012	Therapeutic because of breast cancer	Yes	Both	77.8	3.9	No	AWD	102.1
PALGA 108	Case	Unknown	33	2007	Breast conserving surgery	Right	Invasive ductal carcinoma	II	Positive	Positive	Negative	T1	N2	cM0	No	Yes	Yes	Yes	Yes	2013	Therapeutic because of breast cancer	Yes	Both	77.2	7.2	No	AWD	89.0
PALGA 109	Case	Unknown	40	2008	Mastectomy	Right	Invasive lobular carcinoma	II	Positive	Positive	Negative	T2	N2	cM0	No	Yes	Yes	Yes	No	2011	Abnormal ovaries	Yes	Both	34.6	N.A.	Yes	DOD	54.2
PALGA 110	Case	Unknown	38	2008	Needle biopsy	Both	Invasive ductal carcinoma	II-III	Positive	Positive	Negative	T4	N0	cM1	Yes	Yes	No	Yes	No	2008	Therapeutic because of breast cancer	Yes	Unknown	1.5	1.5	No	AWD	41.6
PALGA 111	Case	No	37	2007	Mastectomy	Left	Invasive lobular carcinoma	II	Positive	Positive	Negative	T3	N3	cM0	No	Yes	Yes	Yes	Yes	2009	Abnormal ovaries	Yes	Both	27.7	11.4	No	AWD	71.8
PALGA 112	Case	Unknown	36	2008	Mastectomy	Right	Invasive ductal carcinoma	III	Positive	Negative	Negative	T3	N3	cM0	No	Yes	Yes	Yes	No	2009	Prophylactic because of breast cancer	Yes	Left	13.5	N.A.	Yes	DOD	49.3
PALGA 113	Case	No	37	2008	Mastectomy	Right	Invasive ductal carcinoma	II	Positive	Positive	Negative	T2	N2	cM0	No	Yes	Yes	Yes	Yes	2011	Therapeutic because of breast cancer	Yes	Unknown	37.6	4.2	Yes	DOD	55.9
PALGA 114	Case	Unknown	37	2007	Mastectomy	Right	Invasive ductal carcinoma	II	Positive	Positive/Negative	Negative	T2	N1	cM0	No	Yes	No	Yes	Yes	2011	Therapeutic because of breast cancer	Yes	Both	49.5	0.7	Yes	DOD	63.5
