# Supplementary material for: Prevalence and Risk Factors of Ovarian Metastases in Breast Cancer Patients < 41 Years of Age in the Netherlands: A Nationwide Retrospective Cohort Study
Source: PLoS One. 2017 Jan 26;12(1):e0168277. doi: 10.1371/journal.pone.0168277 (PMC5268771; doi:10.1371/journal.pone.0168277)
Supplement: S2 Data — This cohort of patients was compiled by the Comprehensive Cancer Center the Netherlands (CCCN) and indicated as CCCN controls in the study. (XLSX) [file pone.0168277.s002.xlsx]

## Sheet: Sheet1
CCCN nr.	Type of patient	BRCA gene mutation	Age at breast cancer diagnosis (years)	Year of breast cancer surgery	Type of surgery	Laterality	Histological subtype	Scarff-Bloom-Richardson grade	ER	PR	Her2/neu	Tumor stage	Nodal stage	Distant metastasis
CCCN 1	CCCN control	Unknown	24	2000	Mastectomy	Right	Invasive ductal carcinoma	II	Unknown	Unknown	Unknown	T2	N1	cM0
CCCN 2	CCCN control	Unknown	39	2000	Breast conserving surgery	Left	Invasive ductal carcinoma	III	Unknown	Unknown	Unknown	T1	N3	cM0
CCCN 3	CCCN control	Unknown	35	2000	Mastectomy	Right	Invasive ductal carcinoma	III	Unknown	Unknown	Unknown	T1	N3	cM0
CCCN 4	CCCN control	Unknown	37	2000	Breast conserving surgery	Left	Invasive ductal carcinoma	II	Unknown	Unknown	Unknown	T1	N3	cM0
CCCN 5	CCCN control	Unknown	28	2000	Breast conserving surgery	Left	Invasive ductal carcinoma	II	Unknown	Unknown	Unknown	T1	N2	cM0
CCCN 6	CCCN control	Unknown	33	2000	Mastectomy	Right	Invasive ductal carcinoma	III	Unknown	Unknown	Unknown	T2	N0	cM0
CCCN 7	CCCN control	Unknown	35	2000	Mastectomy	Right	Invasive ductal carcinoma	III	Unknown	Unknown	Unknown	T2	N3	cM0
CCCN 8	CCCN control	Unknown	37	2000	Mastectomy	Left	Invasive ductal carcinoma	II	Unknown	Unknown	Unknown	T1	N1	cM0
CCCN 9	CCCN control	Unknown	34	2000	Breast conserving surgery	Left	Invasive ductal carcinoma	Unknown	Unknown	Unknown	Unknown	T1	N0	cM0
CCCN 10	CCCN control	Unknown	35	2000	Mastectomy	Left	Invasive ductal carcinoma	III	Unknown	Unknown	Unknown	T3	N3	cM0
CCCN 11	CCCN control	Unknown	40	2000	Mastectomy	Right	Invasive ductal carcinoma	III	Unknown	Unknown	Unknown	T3	N2	cM0
CCCN 12	CCCN control	Unknown	40	2000	Breast conserving surgery	Left	Invasive ductal carcinoma	Unknown	Unknown	Unknown	Unknown	T1	N0	cM0
CCCN 13	CCCN control	Unknown	38	2000	Breast conserving surgery	Right	Invasive ductal carcinoma	I	Unknown	Unknown	Unknown	T1	N0	cM0
CCCN 14	CCCN control	Unknown	40	2000	Breast conserving surgery	Left	Invasive ductal carcinoma	III	Unknown	Unknown	Unknown	T1	N1	cM0
CCCN 15	CCCN control	Unknown	37	2000	Breast conserving surgery	Right	Invasive ductal carcinoma	Unknown	Unknown	Unknown	Unknown	T1	N0	cM0
CCCN 16	CCCN control	Unknown	38	2000	Mastectomy	Right	Invasive ductal carcinoma	III	Unknown	Unknown	Unknown	T2	N0	cM0
CCCN 17	CCCN control	Unknown	37	2000	Breast conserving surgery	Left	Invasive ductal carcinoma	II	Unknown	Unknown	Unknown	T2	N0	cM0
CCCN 18	CCCN control	Unknown	36	2000	Breast conserving surgery	Left	Invasive ductal carcinoma	III	Unknown	Unknown	Unknown	T1	N0	cM0
CCCN 19	CCCN control	Unknown	39	2000	Breast conserving surgery	Left	Invasive ductal carcinoma	II	Unknown	Unknown	Unknown	T2	N1	cM0
CCCN 20	CCCN control	Unknown	40	2000	Breast conserving surgery	Left	Invasive ductal carcinoma	III	Unknown	Unknown	Unknown	T2	N0	cM0
CCCN 21	CCCN control	Unknown	35	2000	Mastectomy	Left	Invasive ductal carcinoma	Unknown	Unknown	Unknown	Unknown	T2	N1	cM0
CCCN 22	CCCN control	Unknown	40	2000	Breast conserving surgery	Right	Invasive ductal carcinoma	III	Unknown	Unknown	Unknown	T1	N0	cM0
CCCN 23	CCCN control	Unknown	40	2000	Breast conserving surgery	Both	Invasive ductal carcinoma	III	Unknown	Unknown	Unknown	T1	N0	cM0
CCCN 24	CCCN control	Unknown	32	2000	Breast conserving surgery	Left	Invasive ductal carcinoma	III	Unknown	Unknown	Unknown	T2	N1	cM0
CCCN 25	CCCN control	Unknown	39	2000	Breast conserving surgery	Left	Invasive ductal carcinoma	I	Unknown	Unknown	Unknown	T1	N1	cM0
CCCN 26	CCCN control	Unknown	38	2000	Breast conserving surgery	Left	Invasive ductal carcinoma	II	Unknown	Unknown	Unknown	T1	N0	cM0
CCCN 27	CCCN control	Unknown	40	2000	Mastectomy	Right	Invasive ductal carcinoma	II	Unknown	Unknown	Unknown	T1	N1	cM0
CCCN 28	CCCN control	Unknown	39	2000	Mastectomy	Left	Invasive ductal carcinoma	III	Unknown	Unknown	Unknown	T2	N3	cM1
CCCN 29	CCCN control	Unknown	40	2000	Breast conserving surgery	Right	Invasive lobular carcinoma	II	Unknown	Unknown	Unknown	T1	N1	cM0
CCCN 30	CCCN control	Unknown	38	2000	Mastectomy	Right	Invasive ductal carcinoma	Unknown	Unknown	Unknown	Unknown	T1	N1	cM0
CCCN 31	CCCN control	Unknown	31	2000	Mastectomy	Left	Invasive ductal carcinoma	Unknown	Unknown	Unknown	Unknown	T2	N0	cM0
CCCN 32	CCCN control	Unknown	40	2000	Breast conserving surgery	Left	Invasive ductal carcinoma	III	Unknown	Unknown	Unknown	T1	N2	cM0
CCCN 33	CCCN control	Unknown	39	2000	Breast conserving surgery	Right	Invasive ductal carcinoma	III	Unknown	Unknown	Unknown	T2	N1	cM0
CCCN 34	CCCN control	Unknown	32	2000	Mastectomy	Left	Invasive ductal carcinoma	Unknown	Unknown	Unknown	Unknown	T1	N0	cM0
CCCN 35	CCCN control	Unknown	39	2000	Breast conserving surgery	Left	Invasive ductal carcinoma	Unknown	Unknown	Unknown	Unknown	T1	N0	cM0
CCCN 36	CCCN control	Unknown	40	2000	Breast conserving surgery	Right	Invasive ductolobular carcinoma	II	Unknown	Unknown	Unknown	T1	N0	cM0
CCCN 37	CCCN control	Unknown	34	2000	Mastectomy	Left	Invasive ductal carcinoma	III	Unknown	Unknown	Unknown	T2	N0	cM0
CCCN 38	CCCN control	Unknown	38	2000	Breast conserving surgery	Left	Invasive ductal carcinoma	Unknown	Unknown	Unknown	Unknown	T2	N1	cM0
CCCN 39	CCCN control	Unknown	38	2000	Breast conserving surgery	Right	Invasive ductal carcinoma	Unknown	Unknown	Unknown	Unknown	T1	N1	cM0
CCCN 40	CCCN control	Unknown	36	2000	Needle biopsy	Right	Invasive ductal carcinoma	II	Unknown	Unknown	Unknown	T3	N1	cM1
CCCN 41	CCCN control	Unknown	33	2000	Breast conserving surgery	Left	Invasive ductal carcinoma	Unknown	Unknown	Unknown	Unknown	T1	N0	cM0
CCCN 42	CCCN control	Unknown	40	2000	Needle biopsy	Right	Invasive ductal carcinoma	II	Unknown	Unknown	Unknown	Tx	Nx	cM1
CCCN 43	CCCN control	Unknown	40	2000	Mastectomy	Right	Invasive ductal carcinoma	III	Unknown	Unknown	Unknown	T2	N1	cM0
CCCN 44	CCCN control	Unknown	38	2000	Mastectomy	Left	Invasive ductal carcinoma	II	Unknown	Unknown	Unknown	T2	N0	cM0
CCCN 45	CCCN control	Unknown	30	2000	Mastectomy	Left	Invasive ductal carcinoma	III	Unknown	Unknown	Unknown	T2	N0	cM0
CCCN 46	CCCN control	Unknown	35	2000	Mastectomy	Left	Invasive ductal carcinoma	II	Unknown	Unknown	Unknown	T3	N3	cM0
CCCN 47	CCCN control	Unknown	35	2001	Breast conserving surgery	Right	Invasive ductal carcinoma	III	Unknown	Unknown	Unknown	T1	N0	cM0
CCCN 48	CCCN control	Unknown	39	2001	Mastectomy	Right	Invasive ductal carcinoma	III	Unknown	Unknown	Unknown	T4	Nx	cM0
CCCN 49	CCCN control	Unknown	39	2000	Breast conserving surgery	Right	Invasive lobular carcinoma	II	Unknown	Unknown	Unknown	T2	N0	cM0
CCCN 50	CCCN control	Unknown	32	2000	Breast conserving surgery	Right	Invasive ductal carcinoma	Unknown	Unknown	Unknown	Unknown	T2	N0	cM0
CCCN 51	CCCN control	Unknown	40	2001	Mastectomy	Right	Invasive ductal carcinoma	III	Unknown	Unknown	Unknown	T2	N0	cM0
CCCN 52	CCCN control	Unknown	36	2001	Mastectomy	Right	Invasive ductal carcinoma	III	Unknown	Unknown	Unknown	T2	N1	cM0
CCCN 53	CCCN control	Unknown	30	2000	Mastectomy	Left	Invasive ductal carcinoma	III	Unknown	Unknown	Unknown	T2	N1	cM0
CCCN 54	CCCN control	Unknown	40	2000	Mastectomy	Right	Invasive ductal carcinoma	III	Unknown	Unknown	Unknown	T1	N1	cM0
CCCN 55	CCCN control	Unknown	38	2000	Breast conserving surgery	Right	Invasive ductal carcinoma	II	Unknown	Unknown	Unknown	T1	N0	cM0
CCCN 56	CCCN control	Unknown	33	2000	Breast conserving surgery	Left	Invasive ductal carcinoma	Unknown	Unknown	Unknown	Unknown	T1	N1	cM0
CCCN 57	CCCN control	Unknown	38	2001	Mastectomy	Left	Invasive ductal carcinoma	Unknown	Unknown	Unknown	Unknown	T1	N1	cM0
CCCN 58	CCCN control	Unknown	39	2000	Mastectomy	Left	Invasive ductal carcinoma	II	Unknown	Unknown	Unknown	T2	N1	cM0
CCCN 59	CCCN control	Unknown	36	2001	Mastectomy	Left	Invasive ductal carcinoma	Unknown	Unknown	Unknown	Unknown	T3	N1	cM0
CCCN 60	CCCN control	Unknown	39	2000	Needle biopsy	Left	Invasive lobular carcinoma	Unknown	Unknown	Unknown	Unknown	T1	N0	cM1
CCCN 61	CCCN control	Unknown	38	2000	Breast conserving surgery	Right	Invasive ductal carcinoma	Unknown	Unknown	Unknown	Unknown	T1	N1	cM0
CCCN 62	CCCN control	Unknown	34	2000	Breast conserving surgery	Right	Invasive ductal carcinoma	II	Unknown	Unknown	Unknown	T1	N0	cM0
CCCN 63	CCCN control	Unknown	40	2001	Mastectomy	Left	Invasive lobular carcinoma	Unknown	Unknown	Unknown	Unknown	T1	N0	cM0
CCCN 64	CCCN control	Unknown	32	2000	Breast conserving surgery	Left	Invasive ductal carcinoma	III	Unknown	Unknown	Unknown	T2	N2	cM0
CCCN 65	CCCN control	Unknown	33	2000	Breast conserving surgery	Right	Invasive ductal carcinoma	II	Unknown	Unknown	Unknown	T1	N0	cM0
CCCN 66	CCCN control	Unknown	39	2000	Needle biopsy	Left	Invasive ductal carcinoma	III	Unknown	Unknown	Unknown	Tx	Nx	cM0
CCCN 67	CCCN control	Unknown	24	2001	Breast conserving surgery	Left	Invasive ductal carcinoma	Unknown	Unknown	Unknown	Unknown	T1	N0	cM0
CCCN 68	CCCN control	Unknown	37	2001	Mastectomy	Left	Invasive ductal carcinoma	III	Unknown	Unknown	Unknown	T2	N0	cM0
CCCN 69	CCCN control	Unknown	38	2001	Mastectomy	Left	Invasive lobular carcinoma	II	Unknown	Unknown	Unknown	T3	N1	cM0
CCCN 70	CCCN control	Unknown	39	2001	Mastectomy	Left	Invasive ductal carcinoma	III	Unknown	Unknown	Unknown	T2	N0	cM0
CCCN 71	CCCN control	Unknown	38	2001	Mastectomy	Left	Invasive lobular carcinoma	III	Unknown	Unknown	Unknown	T3	N2	cM1
CCCN 72	CCCN control	Unknown	38	2001	Breast conserving surgery	Left	Invasive ductal carcinoma	III	Unknown	Unknown	Unknown	T1	N0	cM0
CCCN 73	CCCN control	Unknown	29	2001	Breast conserving surgery	Left	Invasive ductal carcinoma	II	Unknown	Unknown	Unknown	T2	N0	cM0
CCCN 74	CCCN control	Unknown	38	2001	Needle biopsy	Left	Invasive ductal carcinoma	II	Unknown	Unknown	Unknown	T4	Nx	cM1
CCCN 75	CCCN control	Unknown	38	2001	Mastectomy	Right	Invasive ductal carcinoma	III	Unknown	Unknown	Unknown	T4	N1	cM0
CCCN 76	CCCN control	Unknown	37	2001	Breast conserving surgery	Right	Invasive ductal carcinoma	III	Unknown	Unknown	Unknown	T1	N0	cM0
CCCN 77	CCCN control	Unknown	38	2001	Breast conserving surgery	Right	Invasive ductal carcinoma	Unknown	Unknown	Unknown	Unknown	T1	N0	cM0
CCCN 78	CCCN control	Unknown	35	2001	Breast conserving surgery	Right	Invasive ductal carcinoma	Unknown	Unknown	Unknown	Unknown	T1	N0	cM0
CCCN 79	CCCN control	Unknown	32	2001	Breast conserving surgery	Right	Invasive ductal carcinoma	I	Unknown	Unknown	Unknown	T1	N0	cM0
CCCN 80	CCCN control	Unknown	35	2001	Mastectomy	Left	Invasive ductal carcinoma	III	Unknown	Unknown	Unknown	T1	N2	cM0
CCCN 81	CCCN control	Unknown	34	2001	Mastectomy	Left	Invasive ductal carcinoma	III	Unknown	Unknown	Unknown	T2	N0	cM0
CCCN 82	CCCN control	Unknown	34	2001	Breast conserving surgery	Right	Invasive ductal carcinoma	III	Unknown	Unknown	Unknown	T1	N0	cM0
CCCN 83	CCCN control	Unknown	37	2001	Mastectomy	Left	Invasive ductal carcinoma	III	Unknown	Unknown	Unknown	T2	N1	cM0
CCCN 84	CCCN control	Unknown	32	2001	Breast conserving surgery	Left	Invasive ductal carcinoma	II	Unknown	Unknown	Unknown	T1	N0	cM0
CCCN 85	CCCN control	Unknown	37	2001	Breast conserving surgery	Left	Invasive ductal carcinoma	I	Unknown	Unknown	Unknown	T1	N0	cM0
CCCN 86	CCCN control	Unknown	35	2001	Breast conserving surgery	Left	Invasive ductal carcinoma	III	Unknown	Unknown	Unknown	T1	N1	cM0
CCCN 87	CCCN control	Unknown	40	2001	Breast conserving surgery	Left	Invasive ductal carcinoma	Unknown	Unknown	Unknown	Unknown	T1	N0	cM0
CCCN 88	CCCN control	Unknown	26	2001	Breast conserving surgery	Left	Invasive ductal carcinoma	Unknown	Unknown	Unknown	Unknown	Tx	N0	cM0
CCCN 89	CCCN control	Unknown	33	2001	Breast conserving surgery	Right	Invasive ductal carcinoma	I	Unknown	Unknown	Unknown	T1	N0	cM0
CCCN 90	CCCN control	Unknown	37	2001	Breast conserving surgery	Right	Invasive ductal carcinoma	II	Unknown	Unknown	Unknown	T1	N2	cM1
CCCN 91	CCCN control	Unknown	29	2001	Mastectomy	Right	Invasive ductal carcinoma	III	Unknown	Unknown	Unknown	T2	N2	cM0
CCCN 92	CCCN control	Unknown	37	2001	Mastectomy	Left	Invasive ductal carcinoma	III	Unknown	Unknown	Unknown	T4	N1	cM0
CCCN 93	CCCN control	Unknown	35	2001	Mastectomy	Right	Invasive ductal carcinoma	Unknown	Unknown	Unknown	Unknown	T2	N1	cM0
CCCN 94	CCCN control	Unknown	39	2001	Mastectomy	Right	Invasive ductal carcinoma	III	Unknown	Unknown	Unknown	T2	N1	cM0
CCCN 95	CCCN control	Unknown	39	2001	Breast conserving surgery	Right	Invasive ductal carcinoma	III	Unknown	Unknown	Unknown	T2	N1	cM0
CCCN 96	CCCN control	Unknown	34	2001	Mastectomy	Left	Invasive ductal carcinoma	III	Unknown	Unknown	Unknown	T2	N0	cM0
CCCN 97	CCCN control	Unknown	33	2001	Mastectomy	Left	Invasive ductal carcinoma	Unknown	Unknown	Unknown	Unknown	T1	N0	cM0
CCCN 98	CCCN control	Unknown	37	2001	Mastectomy	Left	Invasive ductal carcinoma	III	Unknown	Unknown	Unknown	T2	N0	cM0
CCCN 99	CCCN control	Unknown	40	2001	Breast conserving surgery	Right	Invasive ductal carcinoma	III	Unknown	Unknown	Unknown	T1	N0	cM0
CCCN 100	CCCN control	Unknown	40	2002	Breast conserving surgery	Right	Invasive ductal carcinoma	III	Unknown	Unknown	Unknown	T1	N0	cM0
CCCN 101	CCCN control	Unknown	38	2001	Breast conserving surgery	Left	Invasive ductal carcinoma	II	Unknown	Unknown	Unknown	T1	N1	cM0
CCCN 102	CCCN control	Unknown	37	2002	Mastectomy	Right	Invasive ductal carcinoma	III	Unknown	Unknown	Unknown	T1	N1	cM0
CCCN 103	CCCN control	Unknown	39	2001	Mastectomy	Right	Invasive ductal carcinoma	III	Unknown	Unknown	Unknown	T2	N1	cM0
CCCN 104	CCCN control	Unknown	40	2001	Breast conserving surgery	Left	Invasive ductal carcinoma	I	Unknown	Unknown	Unknown	T1	N0	cM0
CCCN 105	CCCN control	Unknown	40	2001	Breast conserving surgery	Right	Invasive ductal carcinoma	Unknown	Unknown	Unknown	Unknown	T1	N0	cM0
CCCN 106	CCCN control	Unknown	31	2001	Mastectomy	Right	Invasive ductal carcinoma	III	Unknown	Unknown	Unknown	T1	N0	cM0
CCCN 107	CCCN control	Unknown	36	2001	Mastectomy	Left	Invasive ductal carcinoma	Unknown	Unknown	Unknown	Unknown	T1	N0	cM0
CCCN 108	CCCN control	Unknown	36	2001	Mastectomy	Left	Invasive ductal carcinoma	III	Unknown	Unknown	Unknown	T2	N2	cM0
CCCN 109	CCCN control	Unknown	32	2001	Breast conserving surgery	Right	Invasive ductal carcinoma	III	Unknown	Unknown	Unknown	T1	N0	cM0
CCCN 110	CCCN control	Unknown	36	2001	Mastectomy	Right	Invasive ductal carcinoma	Unknown	Unknown	Unknown	Unknown	T1	N0	cM0
CCCN 111	CCCN control	Unknown	25	2001	Mastectomy	Left	Invasive ductal carcinoma	II	Unknown	Unknown	Unknown	T1	N0	cM0
CCCN 112	CCCN control	Unknown	39	2001	Mastectomy	Left	Invasive ductal carcinoma	Unknown	Unknown	Unknown	Unknown	T1	N0	cM0
CCCN 113	CCCN control	Unknown	36	2001	Mastectomy	Right	Invasive ductal carcinoma	III	Unknown	Unknown	Unknown	T1	N2	cM0
CCCN 114	CCCN control	Unknown	37	2002	Breast conserving surgery	Right	Invasive lobular carcinoma	Unknown	Unknown	Unknown	Unknown	T2	N0	cM0
CCCN 115	CCCN control	Unknown	39	2001	Breast conserving surgery	Left	Invasive ductal carcinoma	Unknown	Unknown	Unknown	Unknown	T1	N0	cM0
CCCN 116	CCCN control	Unknown	40	2002	Breast conserving surgery	Right	Invasive ductal carcinoma	II	Unknown	Unknown	Unknown	T2	N0	cM0
CCCN 117	CCCN control	Unknown	38	2001	Mastectomy	Left	Invasive lobular carcinoma	Unknown	Unknown	Unknown	Unknown	T2	N2	cM1
CCCN 118	CCCN control	Unknown	40	2001	Breast conserving surgery	Left	Invasive ductal carcinoma	Unknown	Unknown	Unknown	Unknown	T2	N0	cM0
CCCN 119	CCCN control	Unknown	40	2001	Breast conserving surgery	Right	Invasive ductal carcinoma	I	Unknown	Unknown	Unknown	T1	N0	cM0
CCCN 120	CCCN control	Unknown	36	2002	Mastectomy	Right	Invasive ductal carcinoma	III	Unknown	Unknown	Unknown	T1	N0	cM0
CCCN 121	CCCN control	Unknown	31	2001	Mastectomy	Left	Invasive ductal carcinoma	Unknown	Unknown	Unknown	Unknown	T2	N0	cM0
CCCN 122	CCCN control	Unknown	39	2001	Mastectomy	Right	Invasive ductal carcinoma	II	Unknown	Unknown	Unknown	T2	N3	cM0
CCCN 123	CCCN control	Unknown	40	2001	Breast conserving surgery	Right	Invasive ductal carcinoma	II	Unknown	Unknown	Unknown	T1	N0	cM0
CCCN 124	CCCN control	Unknown	33	2002	Mastectomy	Left	Invasive ductal carcinoma	III	Unknown	Unknown	Unknown	T3	N1	cM0
CCCN 125	CCCN control	Unknown	38	2001	Breast conserving surgery	Left	Invasive ductal carcinoma	III	Unknown	Unknown	Unknown	T2	N1	cM0
CCCN 126	CCCN control	Unknown	36	2002	Breast conserving surgery	Right	Invasive ductal carcinoma	Unknown	Unknown	Unknown	Unknown	T1	N1	cM0
CCCN 127	CCCN control	Unknown	36	2001	Breast conserving surgery	Left	Invasive ductal carcinoma	Unknown	Unknown	Unknown	Unknown	T1	N0	cM0
CCCN 128	CCCN control	Unknown	40	2001	Breast conserving surgery	Right	Invasive ductal carcinoma	Unknown	Unknown	Unknown	Unknown	T1	N2	cM0
CCCN 129	CCCN control	Unknown	33	2001	Breast conserving surgery	Right	Invasive ductal carcinoma	III	Unknown	Unknown	Unknown	T2	N0	cM0
CCCN 130	CCCN control	Unknown	37	2001	Breast conserving surgery	Right	Invasive ductolobular carcinoma	Unknown	Unknown	Unknown	Unknown	T1	N0	cM0
CCCN 131	CCCN control	Unknown	38	2001	Mastectomy	Left	Invasive ductal carcinoma	I	Unknown	Unknown	Unknown	T1	N1	cM0
CCCN 132	CCCN control	Unknown	37	2001	Breast conserving surgery	Left	Invasive ductal carcinoma	III	Unknown	Unknown	Unknown	T2	N0	cM0
CCCN 133	CCCN control	Unknown	37	2001	Breast conserving surgery	Left	Invasive ductal carcinoma	II	Unknown	Unknown	Unknown	T1	N1	cM0
CCCN 134	CCCN control	Unknown	29	2001	Mastectomy	Left	Invasive ductal carcinoma	Unknown	Unknown	Unknown	Unknown	T2	N0	cM0
CCCN 135	CCCN control	Unknown	39	2001	Breast conserving surgery	Right	Invasive ductal carcinoma	III	Unknown	Unknown	Unknown	T1	N0	cM0
CCCN 136	CCCN control	Unknown	38	2001	Mastectomy	Left	Invasive ductolobular carcinoma	Unknown	Unknown	Unknown	Unknown	T2	N0	cM0
CCCN 137	CCCN control	Unknown	39	2002	Breast conserving surgery	Left	Invasive ductal carcinoma	III	Unknown	Unknown	Unknown	T1	N1	cM0
CCCN 138	CCCN control	Unknown	40	2001	Mastectomy	Left	Other	Unknown	Unknown	Unknown	Unknown	T2	N0	cM0
CCCN 139	CCCN control	Unknown	33	2002	Breast conserving surgery	Left	Invasive ductal carcinoma	III	Unknown	Unknown	Unknown	T4	N1	cM0
CCCN 140	CCCN control	Unknown	36	2002	Mastectomy	Left	Invasive ductal carcinoma	III	Unknown	Unknown	Unknown	T2	N3	cM1
CCCN 141	CCCN control	Unknown	40	2001	Breast conserving surgery	Left	Invasive ductal carcinoma	Unknown	Unknown	Unknown	Unknown	T1	N0	cM0
CCCN 142	CCCN control	Unknown	36	2001	Mastectomy	Left	Invasive ductal carcinoma	III	Unknown	Unknown	Unknown	T2	N1	cM0
CCCN 143	CCCN control	Unknown	39	2002	Mastectomy	Right	Invasive ductal carcinoma	II	Unknown	Unknown	Unknown	T2	N0	cM0
CCCN 144	CCCN control	Unknown	40	2002	Breast conserving surgery	Both	Invasive ductal carcinoma	III	Unknown	Unknown	Unknown	T2	N3	cM0
CCCN 145	CCCN control	Unknown	24	2002	Mastectomy	Right	Invasive ductal carcinoma	III	Unknown	Unknown	Unknown	T2	N2	cM0
CCCN 146	CCCN control	Unknown	32	2002	Mastectomy	Left	Invasive ductal carcinoma	III	Unknown	Unknown	Unknown	T2	N3	cM0
CCCN 147	CCCN control	Unknown	38	2002	Needle biopsy	Right	Invasive ductal carcinoma	Unknown	Unknown	Unknown	Unknown	T4	N0	cM1
CCCN 148	CCCN control	Unknown	35	2002	Mastectomy	Left	Invasive ductal carcinoma	Unknown	Unknown	Unknown	Unknown	T1	N1	cM0
CCCN 149	CCCN control	Unknown	37	2001	Breast conserving surgery	Left	Invasive ductal carcinoma	Unknown	Unknown	Unknown	Unknown	T1	N0	cM0
CCCN 150	CCCN control	Unknown	36	2001	Mastectomy	Right	Invasive ductal carcinoma	Unknown	Unknown	Unknown	Unknown	Tx	N0	cM0
CCCN 151	CCCN control	Unknown	31	2002	Breast conserving surgery	Left	Invasive ductal carcinoma	III	Unknown	Unknown	Unknown	T2	N0	cM0
CCCN 152	CCCN control	Unknown	33	2001	Breast conserving surgery	Right	Invasive ductolobular carcinoma	Unknown	Unknown	Unknown	Unknown	T1	N1	cM0
CCCN 153	CCCN control	Unknown	39	2002	Breast conserving surgery	Left	Invasive ductal carcinoma	II	Unknown	Unknown	Unknown	T1	N0	cM0
CCCN 154	CCCN control	Unknown	39	2002	Mastectomy	Right	Invasive lobular carcinoma	Unknown	Unknown	Unknown	Unknown	T2	N1	cM0
CCCN 155	CCCN control	Unknown	37	2002	Mastectomy	Left	Invasive lobular carcinoma	Unknown	Unknown	Unknown	Unknown	T1	N0	cM0
CCCN 156	CCCN control	Unknown	35	2002	Breast conserving surgery	Left	Invasive ductal carcinoma	III	Unknown	Unknown	Unknown	T1	N1	cM0
CCCN 157	CCCN control	Unknown	34	2002	Mastectomy	Left	Invasive ductal carcinoma	Unknown	Unknown	Unknown	Unknown	T2	N1	cM0
CCCN 158	CCCN control	Unknown	40	2002	Mastectomy	Right	Invasive ductal carcinoma	III	Unknown	Unknown	Unknown	T1	N0	cM0
CCCN 159	CCCN control	Unknown	32	2002	Breast conserving surgery	Left	Invasive ductal carcinoma	III	Unknown	Unknown	Unknown	T2	N1	cM0
CCCN 160	CCCN control	Unknown	40	2002	Mastectomy	Left	Invasive ductolobular carcinoma	Unknown	Unknown	Unknown	Unknown	Tx	N2	cM0
CCCN 161	CCCN control	Unknown	36	2002	Mastectomy	Right	Invasive ductal carcinoma	II	Unknown	Unknown	Unknown	T1	N0	cM0
CCCN 162	CCCN control	Unknown	38	2002	Mastectomy	Left	Invasive ductolobular carcinoma	Unknown	Unknown	Unknown	Unknown	T1	N0	cM0
CCCN 163	CCCN control	Unknown	39	2002	Breast conserving surgery	Left	Invasive ductal carcinoma	I	Unknown	Unknown	Unknown	T1	N0	cM0
CCCN 164	CCCN control	Unknown	38	2002	Mastectomy	Right	Invasive ductal carcinoma	Unknown	Unknown	Unknown	Unknown	T1	N0	cM0
CCCN 165	CCCN control	Unknown	29	2002	Mastectomy	Left	Invasive ductal carcinoma	III	Unknown	Unknown	Unknown	T3	N2	cM0
CCCN 166	CCCN control	Unknown	39	2002	Mastectomy	Right	Invasive ductal carcinoma	I	Unknown	Unknown	Unknown	T3	N1	cM0
CCCN 167	CCCN control	Unknown	38	2002	Mastectomy	Right	Invasive ductal carcinoma	III	Unknown	Unknown	Unknown	T2	N1	cM0
CCCN 168	CCCN control	Unknown	40	2002	Mastectomy	Right	Invasive lobular carcinoma	II	Unknown	Unknown	Unknown	T2	N1	cM0
CCCN 169	CCCN control	Unknown	34	2002	Breast conserving surgery	Left	Invasive ductal carcinoma	Unknown	Unknown	Unknown	Unknown	T2	N1	cM0
CCCN 170	CCCN control	Unknown	35	2002	Breast conserving surgery	Left	Invasive ductal carcinoma	III	Unknown	Unknown	Unknown	T1	N1	cM0
CCCN 171	CCCN control	Unknown	35	2002	Breast conserving surgery	Left	Other	II	Unknown	Unknown	Unknown	T2	N1	cM0
CCCN 172	CCCN control	Unknown	40	2002	Breast conserving surgery	Right	Invasive ductal carcinoma	III	Unknown	Unknown	Unknown	T1	N0	cM0
CCCN 173	CCCN control	Unknown	34	2002	Mastectomy	Right	Invasive ductal carcinoma	III	Unknown	Unknown	Unknown	T2	N1	cM0
CCCN 174	CCCN control	Unknown	37	2002	Mastectomy	Right	Invasive ductal carcinoma	III	Unknown	Unknown	Unknown	T2	N2	cM0
CCCN 175	CCCN control	Unknown	40	2002	Breast conserving surgery	Left	Invasive ductal carcinoma	II	Unknown	Unknown	Unknown	T1	N1	cM0
CCCN 176	CCCN control	Unknown	40	2002	Breast conserving surgery	Right	Invasive ductal carcinoma	II	Unknown	Unknown	Unknown	T1	N0	cM0
CCCN 177	CCCN control	Unknown	31	2002	Needle biopsy	Left	Invasive ductal carcinoma	III	Unknown	Unknown	Unknown	T4	N0	cM1
CCCN 178	CCCN control	Unknown	33	2003	Breast conserving surgery	Right	Invasive ductal carcinoma	Unknown	Unknown	Unknown	Unknown	T2	N0	cM0
CCCN 179	CCCN control	Unknown	38	2002	Breast conserving surgery	Left	Invasive ductal carcinoma	Unknown	Unknown	Unknown	Unknown	T1	N0	cM0
CCCN 180	CCCN control	Unknown	39	2002	Mastectomy	Left	Invasive ductal carcinoma	III	Unknown	Unknown	Unknown	T3	N1	cM0
CCCN 181	CCCN control	Unknown	24	2002	Breast conserving surgery	Left	Invasive ductal carcinoma	III	Unknown	Unknown	Unknown	T1	N0	cM0
CCCN 182	CCCN control	Unknown	34	2002	Breast conserving surgery	Left	Invasive ductal carcinoma	III	Unknown	Unknown	Unknown	T1	N1	cM0
CCCN 183	CCCN control	Unknown	28	2002	Breast conserving surgery	Right	Invasive ductal carcinoma	III	Unknown	Unknown	Unknown	T2	N1	cM0
CCCN 184	CCCN control	Unknown	40	2002	Mastectomy	Left	Invasive ductal carcinoma	III	Unknown	Unknown	Unknown	T2	N2	cM0
CCCN 185	CCCN control	Unknown	40	2002	Mastectomy	Right	Invasive ductal carcinoma	Unknown	Unknown	Unknown	Unknown	T2	N0	cM0
CCCN 186	CCCN control	Unknown	40	2002	Mastectomy	Left	Invasive ductal carcinoma	Unknown	Unknown	Unknown	Unknown	T1	N1	cM0
CCCN 187	CCCN control	Unknown	35	2002	Mastectomy	Left	Invasive ductal carcinoma	II	Unknown	Unknown	Unknown	T1	N1	cM0
CCCN 188	CCCN control	Unknown	40	2002	Breast conserving surgery	Left	Other	II	Unknown	Unknown	Unknown	T1	N1	cM0
CCCN 189	CCCN control	Unknown	38	2002	Mastectomy	Right	Invasive ductal carcinoma	III	Unknown	Unknown	Unknown	T2	N1	cM0
CCCN 190	CCCN control	Unknown	36	2002	Breast conserving surgery	Left	Invasive ductal carcinoma	II	Unknown	Unknown	Unknown	T1	N1	cM0
CCCN 191	CCCN control	Unknown	39	2002	Mastectomy	Left	Invasive ductal carcinoma	Unknown	Unknown	Unknown	Unknown	T1	N1	cM0
CCCN 192	CCCN control	Unknown	25	2002	Mastectomy	Right	Invasive ductal carcinoma	III	Unknown	Unknown	Unknown	T2	N1	cM0
CCCN 193	CCCN control	Unknown	40	2002	Mastectomy	Right	Invasive ductal carcinoma	Unknown	Unknown	Unknown	Unknown	T2	N1	cM0
CCCN 194	CCCN control	Unknown	36	2002	Breast conserving surgery	Left	Invasive ductolobular carcinoma	Unknown	Unknown	Unknown	Unknown	T1	N0	cM0
CCCN 195	CCCN control	Unknown	32	2002	Mastectomy	Left	Invasive ductal carcinoma	II	Unknown	Unknown	Unknown	T1	N0	cM0
CCCN 196	CCCN control	Unknown	38	2002	Mastectomy	Right	Invasive ductal carcinoma	Unknown	Unknown	Unknown	Unknown	T1	N0	cM0
CCCN 197	CCCN control	Unknown	39	2002	Breast conserving surgery	Right	Invasive ductal carcinoma	I	Unknown	Unknown	Unknown	T1	N0	cM0
CCCN 198	CCCN control	Unknown	37	2002	Mastectomy	Right	Invasive ductal carcinoma	Unknown	Unknown	Unknown	Unknown	T1	N0	cM0
CCCN 199	CCCN control	Unknown	40	2002	Breast conserving surgery	Right	Other	Unknown	Unknown	Unknown	Unknown	T2	N0	cM0
CCCN 200	CCCN control	Unknown	35	2002	Breast conserving surgery	Left	Invasive ductal carcinoma	III	Unknown	Unknown	Unknown	T1	N2	cM0
CCCN 201	CCCN control	Unknown	24	2002	Mastectomy	Left	Invasive ductal carcinoma	Unknown	Unknown	Unknown	Unknown	T2	N0	cM0
CCCN 202	CCCN control	Unknown	33	2002	Breast conserving surgery	Right	Invasive ductal carcinoma	II	Unknown	Unknown	Unknown	T1	N1	cM0
CCCN 203	CCCN control	Unknown	40	2002	Mastectomy	Left	Invasive ductal carcinoma	II	Unknown	Unknown	Unknown	T2	N1	cM0
CCCN 204	CCCN control	Unknown	39	2002	Mastectomy	Right	Invasive lobular carcinoma	Unknown	Unknown	Unknown	Unknown	T2	N3	cM0
CCCN 205	CCCN control	Unknown	38	2003	Mastectomy	Right	Invasive ductal carcinoma	III	Unknown	Unknown	Unknown	T3	N3	cM0
CCCN 206	CCCN control	Unknown	33	2003	Breast conserving surgery	Left	Invasive ductal carcinoma	III	Unknown	Unknown	Unknown	T1	N0	cM0
CCCN 207	CCCN control	Unknown	39	2002	Breast conserving surgery	Right	Invasive ductal carcinoma	III	Unknown	Unknown	Unknown	T1	N0	cM0
CCCN 208	CCCN control	Unknown	23	2003	Mastectomy	Left	Invasive ductal carcinoma	III	Unknown	Unknown	Unknown	T2	N1	cM0
CCCN 209	CCCN control	Unknown	36	2002	Breast conserving surgery	Right	Invasive ductal carcinoma	III	Unknown	Unknown	Unknown	T2	N0	cM0
CCCN 210	CCCN control	Unknown	39	2002	Breast conserving surgery	Right	Invasive ductal carcinoma	Unknown	Unknown	Unknown	Unknown	T1	N0	cM0
CCCN 211	CCCN control	Unknown	36	2003	Mastectomy	Left	Invasive ductal carcinoma	I	Unknown	Unknown	Unknown	T1	N0	cM0
CCCN 212	CCCN control	Unknown	40	2002	Mastectomy	Left	Invasive ductal carcinoma	III	Unknown	Unknown	Unknown	T1	N2	cM0
CCCN 213	CCCN control	Unknown	40	2003	Breast conserving surgery	Right	Invasive ductal carcinoma	I	Unknown	Unknown	Unknown	T1	N0	cM0
CCCN 214	CCCN control	Unknown	37	2003	Mastectomy	Right	Invasive ductal carcinoma	Unknown	Unknown	Unknown	Unknown	T1	N1	cM0
CCCN 215	CCCN control	Unknown	40	2003	Breast conserving surgery	Left	Invasive ductal carcinoma	III	Unknown	Unknown	Unknown	T1	N0	cM0
CCCN 216	CCCN control	Unknown	39	2003	Mastectomy	Left	Invasive lobular carcinoma	II	Unknown	Unknown	Unknown	T2	N0	cM0
CCCN 217	CCCN control	Unknown	29	2003	Mastectomy	Left	Invasive ductal carcinoma	Unknown	Unknown	Unknown	Unknown	T2	N1	cM0
CCCN 218	CCCN control	Unknown	35	2003	Breast conserving surgery	Left	Invasive ductal carcinoma	III	Unknown	Unknown	Unknown	T1	N0	cM0
CCCN 219	CCCN control	Unknown	32	2003	Breast conserving surgery	Right	Invasive ductal carcinoma	I	Unknown	Unknown	Unknown	T1	N0	cM0
CCCN 220	CCCN control	Unknown	39	2003	Breast conserving surgery	Left	Other	I	Unknown	Unknown	Unknown	T2	N0	cM0
CCCN 221	CCCN control	Unknown	35	2003	Breast conserving surgery	Left	Invasive ductal carcinoma	III	Unknown	Unknown	Unknown	T1	N3	cM0
CCCN 222	CCCN control	Unknown	39	2003	Breast conserving surgery	Left	Invasive ductal carcinoma	III	Unknown	Unknown	Unknown	T1	N1	cM0
CCCN 223	CCCN control	Unknown	34	2003	Breast conserving surgery	Right	Invasive ductal carcinoma	III	Unknown	Unknown	Unknown	T2	N1	cM0
CCCN 224	CCCN control	Unknown	30	2003	Mastectomy	Left	Invasive ductal carcinoma	II	Unknown	Unknown	Unknown	T2	N1	cM0
CCCN 225	CCCN control	Unknown	37	2003	Mastectomy	Left	Invasive ductal carcinoma	II	Unknown	Unknown	Unknown	T1	N2	cM0
CCCN 226	CCCN control	Unknown	34	2003	Breast conserving surgery	Left	Invasive ductal carcinoma	III	Unknown	Unknown	Unknown	T2	N0	cM0
CCCN 227	CCCN control	Unknown	36	2003	Mastectomy	Left	Invasive ductal carcinoma	II	Unknown	Unknown	Unknown	T2	N1	cM0
CCCN 228	CCCN control	Unknown	40	2003	Mastectomy	Left	Invasive ductal carcinoma	III	Unknown	Unknown	Unknown	T2	N0	cM0
CCCN 229	CCCN control	Unknown	40	2003	Mastectomy	Right	Invasive ductolobular carcinoma	II	Unknown	Unknown	Unknown	T2	N1	cM0
CCCN 230	CCCN control	Unknown	39	2003	Breast conserving surgery	Left	Invasive ductal carcinoma	I	Unknown	Unknown	Unknown	T1	N0	cM0
CCCN 231	CCCN control	Unknown	33	2003	Mastectomy	Right	Invasive ductal carcinoma	II	Unknown	Unknown	Unknown	T1	N0	cM0
CCCN 232	CCCN control	Unknown	38	2003	Breast conserving surgery	Left	Other	I	Unknown	Unknown	Unknown	T1	N0	cM0
CCCN 233	CCCN control	Unknown	30	2003	Breast conserving surgery	Left	Invasive ductal carcinoma	III	Unknown	Unknown	Unknown	T1	N1	cM0
CCCN 234	CCCN control	Unknown	38	2003	Breast conserving surgery	Left	Invasive ductal carcinoma	II	Unknown	Unknown	Unknown	T2	N1	cM0
CCCN 235	CCCN control	Unknown	36	2003	Mastectomy	Left	Invasive ductal carcinoma	III	Unknown	Unknown	Unknown	T2	N1	cM0
CCCN 236	CCCN control	Unknown	25	2003	Mastectomy	Right	Other	III	Unknown	Unknown	Unknown	T3	N0	cM0
CCCN 237	CCCN control	Unknown	40	2003	Breast conserving surgery	Right	Invasive ductal carcinoma	II	Unknown	Unknown	Unknown	T2	N1	cM0
CCCN 238	CCCN control	Unknown	37	2003	Breast conserving surgery	Left	Invasive ductal carcinoma	III	Unknown	Unknown	Unknown	T1	N0	cM0
CCCN 239	CCCN control	Unknown	40	2003	Breast conserving surgery	Left	Invasive ductal carcinoma	I	Unknown	Unknown	Unknown	T1	N0	cM0
CCCN 240	CCCN control	Unknown	34	2003	Mastectomy	Left	Invasive ductal carcinoma	Unknown	Unknown	Unknown	Unknown	T1	N2	cM0
CCCN 241	CCCN control	Unknown	32	2003	Breast conserving surgery	Left	Invasive ductal carcinoma	II	Unknown	Unknown	Unknown	T1	N1	cM0
CCCN 242	CCCN control	Unknown	31	2003	Breast conserving surgery	Right	Invasive ductal carcinoma	III	Unknown	Unknown	Unknown	T2	N2	cM0
CCCN 243	CCCN control	Unknown	37	2003	Mastectomy	Right	Invasive lobular carcinoma	I	Unknown	Unknown	Unknown	T1	N0	cM0
CCCN 244	CCCN control	Unknown	32	2003	Mastectomy	Right	Invasive ductal carcinoma	II	Unknown	Unknown	Unknown	T2	N0	cM0
CCCN 245	CCCN control	Unknown	38	2003	Mastectomy	Right	Invasive ductal carcinoma	III	Unknown	Unknown	Unknown	T2	N1	cM0
CCCN 246	CCCN control	Unknown	35	2003	Breast conserving surgery	Left	Invasive ductal carcinoma	Unknown	Unknown	Unknown	Unknown	T2	N0	cM0
CCCN 247	CCCN control	Unknown	39	2003	Breast conserving surgery	Right	Invasive ductal carcinoma	II	Unknown	Unknown	Unknown	T2	N0	cM0
CCCN 248	CCCN control	Unknown	32	2003	Breast conserving surgery	Left	Invasive ductal carcinoma	III	Unknown	Unknown	Unknown	T1	N3	cM0
CCCN 249	CCCN control	Unknown	31	2003	Mastectomy	Left	Invasive ductal carcinoma	III	Unknown	Unknown	Unknown	T2	N2	cM0
CCCN 250	CCCN control	Unknown	37	2003	Breast conserving surgery	Right	Invasive ductal carcinoma	III	Unknown	Unknown	Unknown	T2	N0	cM0
CCCN 251	CCCN control	Unknown	38	2003	Breast conserving surgery	Right	Invasive ductal carcinoma	II	Unknown	Unknown	Unknown	T2	N0	cM0
CCCN 252	CCCN control	Unknown	40	2003	Mastectomy	Right	Invasive lobular carcinoma	Unknown	Unknown	Unknown	Unknown	T1	N0	cM0
CCCN 253	CCCN control	Unknown	40	2003	Breast conserving surgery	Right	Invasive ductal carcinoma	II	Unknown	Unknown	Unknown	T1	N0	cM0
CCCN 254	CCCN control	Unknown	23	2003	Breast conserving surgery	Left	Invasive ductal carcinoma	III	Unknown	Unknown	Unknown	T1	N1	cM0
CCCN 255	CCCN control	Unknown	38	2003	Breast conserving surgery	Right	Invasive ductal carcinoma	III	Unknown	Unknown	Unknown	T2	N0	cM0
CCCN 256	CCCN control	Unknown	40	2003	Mastectomy	Left	Invasive ductal carcinoma	I	Unknown	Unknown	Unknown	T1	N2	cM0
CCCN 257	CCCN control	Unknown	36	2003	Breast conserving surgery	Left	Invasive ductolobular carcinoma	II	Unknown	Unknown	Unknown	T2	N0	cM0
CCCN 258	CCCN control	Unknown	34	2003	Breast conserving surgery	Left	Invasive ductal carcinoma	III	Unknown	Unknown	Unknown	T1	N0	cM0
CCCN 259	CCCN control	Unknown	40	2003	Mastectomy	Right	Invasive ductal carcinoma	III	Unknown	Unknown	Unknown	T1	N1	cM0
CCCN 260	CCCN control	Unknown	37	2003	Mastectomy	Left	Invasive ductal carcinoma	III	Unknown	Unknown	Unknown	T2	N0	cM0
CCCN 261	CCCN control	Unknown	37	2001	Breast conserving surgery	Right	Invasive ductal carcinoma	II	Unknown	Unknown	Unknown	T1	N0	cM0
CCCN 262	CCCN control	Unknown	37	2003	Mastectomy	Right	Invasive ductal carcinoma	II	Unknown	Unknown	Unknown	T2	N0	cM0
CCCN 263	CCCN control	Unknown	26	2003	Breast conserving surgery	Left	Invasive ductal carcinoma	II	Unknown	Unknown	Unknown	T1	N0	cM0
CCCN 264	CCCN control	Unknown	36	2003	Mastectomy	Right	Invasive ductal carcinoma	Unknown	Unknown	Unknown	Unknown	T4	N0	cM0
CCCN 265	CCCN control	Unknown	38	2003	Mastectomy	Right	Invasive ductal carcinoma	II	Unknown	Unknown	Unknown	T1	N1	cM0
CCCN 266	CCCN control	Unknown	32	2003	Breast conserving surgery	Left	Invasive ductal carcinoma	III	Unknown	Unknown	Unknown	T2	N2	cM0
CCCN 267	CCCN control	Unknown	36	2003	Needle biopsy	Left	Invasive ductal carcinoma	Unknown	Unknown	Unknown	Unknown	T1	Nx	cM1
CCCN 268	CCCN control	Unknown	40	2003	Mastectomy	Left	Invasive ductal carcinoma	I	Unknown	Unknown	Unknown	Tx	N0	cM0
CCCN 269	CCCN control	Unknown	36	2003	Mastectomy	Right	Invasive ductal carcinoma	I	Unknown	Unknown	Unknown	T1	N0	cM0
CCCN 270	CCCN control	Unknown	34	2003	Breast conserving surgery	Right	Invasive ductal carcinoma	III	Unknown	Unknown	Unknown	T2	N1	cM0
CCCN 271	CCCN control	Unknown	32	2003	Mastectomy	Right	Invasive ductal carcinoma	III	Unknown	Unknown	Unknown	T2	N0	cM0
CCCN 272	CCCN control	Unknown	33	2003	Needle biopsy	Right	Invasive ductal carcinoma	Unknown	Unknown	Unknown	Unknown	T2	N1	cM1
CCCN 273	CCCN control	Unknown	39	2003	Breast conserving surgery	Right	Invasive lobular carcinoma	Unknown	Unknown	Unknown	Unknown	T1	N0	cM0
CCCN 274	CCCN control	Unknown	36	2003	Breast conserving surgery	Right	Invasive ductal carcinoma	III	Unknown	Unknown	Unknown	T1	N0	cM0
CCCN 275	CCCN control	Unknown	40	2003	Breast conserving surgery	Left	Invasive ductal carcinoma	III	Unknown	Unknown	Unknown	T2	N1	cM0
CCCN 276	CCCN control	Unknown	40	2003	Breast conserving surgery	Right	Invasive ductal carcinoma	II	Unknown	Unknown	Unknown	T1	N0	cM0
CCCN 277	CCCN control	Unknown	38	2004	Breast conserving surgery	Left	Invasive ductal carcinoma	I	Unknown	Unknown	Unknown	T1	N0	cM0
CCCN 278	CCCN control	Unknown	32	2003	Mastectomy	Left	Invasive ductal carcinoma	Unknown	Unknown	Unknown	Unknown	T3	N0	cM0
CCCN 279	CCCN control	Unknown	29	2004	Mastectomy	Left	Invasive ductal carcinoma	III	Unknown	Unknown	Unknown	T2	N1	cM0
CCCN 280	CCCN control	Unknown	37	2003	Mastectomy	Right	Invasive ductal carcinoma	III	Unknown	Unknown	Unknown	T2	N1	cM0
CCCN 281	CCCN control	Unknown	35	2004	Breast conserving surgery	Right	Invasive ductal carcinoma	II	Unknown	Unknown	Unknown	T2	N1	cM0
CCCN 282	CCCN control	Unknown	33	2004	Mastectomy	Right	Invasive ductal carcinoma	II	Unknown	Unknown	Unknown	T2	N3	cM0
CCCN 283	CCCN control	Unknown	34	2004	Mastectomy	Right	Invasive ductal carcinoma	III	Unknown	Unknown	Unknown	T2	N0	cM0
CCCN 284	CCCN control	Unknown	38	2004	Mastectomy	Left	Invasive ductal carcinoma	III	Unknown	Unknown	Unknown	T2	N1	cM0
CCCN 285	CCCN control	Unknown	40	2004	Breast conserving surgery	Left	Invasive ductolobular carcinoma	III	Unknown	Unknown	Unknown	T1	N1	cM0
CCCN 286	CCCN control	Unknown	37	2004	Mastectomy	Left	Invasive ductal carcinoma	III	Unknown	Unknown	Unknown	T3	N0	cM0
CCCN 287	CCCN control	Unknown	39	2004	Breast conserving surgery	Right	Invasive ductal carcinoma	II	Unknown	Unknown	Unknown	T2	N2	cM0
CCCN 288	CCCN control	Unknown	36	2003	Breast conserving surgery	Left	Invasive ductal carcinoma	III	Unknown	Unknown	Unknown	T1	N0	cM0
CCCN 289	CCCN control	Unknown	40	2004	Mastectomy	Right	Invasive ductal carcinoma	II	Unknown	Unknown	Unknown	T2	N0	cM0
CCCN 290	CCCN control	Unknown	40	2004	Breast conserving surgery	Left	Invasive ductal carcinoma	I	Unknown	Unknown	Unknown	T1	N0	cM0
CCCN 291	CCCN control	Unknown	36	2004	Mastectomy	Right	Other	III	Unknown	Unknown	Unknown	T1	N2	cM0
CCCN 292	CCCN control	Unknown	40	2004	Breast conserving surgery	Left	Invasive ductal carcinoma	II	Unknown	Unknown	Unknown	T2	N1	cM0
CCCN 293	CCCN control	Unknown	37	2004	Breast conserving surgery	Right	Invasive ductal carcinoma	Unknown	Unknown	Unknown	Unknown	T1	N0	cM0
CCCN 294	CCCN control	Unknown	31	2004	Mastectomy	Left	Invasive ductal carcinoma	II	Unknown	Unknown	Unknown	T1	N0	cM0
CCCN 295	CCCN control	Unknown	40	2004	Breast conserving surgery	Right	Invasive ductal carcinoma	II	Unknown	Unknown	Unknown	T1	N2	cM0
CCCN 296	CCCN control	Unknown	36	2004	Breast conserving surgery	Left	Invasive ductal carcinoma	III	Unknown	Unknown	Unknown	T1	N1	cM0
CCCN 297	CCCN control	Unknown	29	2004	Mastectomy	Left	Invasive ductal carcinoma	III	Unknown	Unknown	Unknown	T2	N1	cM0
CCCN 298	CCCN control	Unknown	36	2004	Mastectomy	Left	Invasive ductal carcinoma	III	Unknown	Unknown	Unknown	T1	N1	cM0
CCCN 299	CCCN control	Unknown	35	2004	Breast conserving surgery	Right	Invasive lobular carcinoma	I	Unknown	Unknown	Unknown	T2	N1	cM0
CCCN 300	CCCN control	Unknown	34	2004	Mastectomy	Left	Invasive ductal carcinoma	III	Unknown	Unknown	Unknown	T1	N0	cM0
CCCN 301	CCCN control	Unknown	37	2004	Breast conserving surgery	Right	Invasive lobular carcinoma	Unknown	Unknown	Unknown	Unknown	T2	N3	cM0
CCCN 302	CCCN control	Unknown	31	2004	Breast conserving surgery	Right	Invasive ductal carcinoma	III	Unknown	Unknown	Unknown	T2	N2	cM0
CCCN 303	CCCN control	Unknown	34	2004	Mastectomy	Right	Other	Unknown	Unknown	Unknown	Unknown	T2	N0	cM0
CCCN 304	CCCN control	Unknown	38	2004	Breast conserving surgery	Right	Invasive ductal carcinoma	II	Unknown	Unknown	Unknown	T1	N0	cM0
CCCN 305	CCCN control	Unknown	40	2004	Breast conserving surgery	Right	Invasive ductal carcinoma	III	Unknown	Unknown	Unknown	T2	N0	cM0
CCCN 306	CCCN control	Unknown	32	2004	Mastectomy	Left	Invasive ductal carcinoma	III	Unknown	Unknown	Unknown	T1	N0	cM0
CCCN 307	CCCN control	Unknown	38	2004	Mastectomy	Left	Invasive ductal carcinoma	I	Unknown	Unknown	Unknown	T2	N0	cM0
CCCN 308	CCCN control	Unknown	38	2004	Mastectomy	Right	Invasive ductal carcinoma	II	Unknown	Unknown	Unknown	T3	N3	cM0
CCCN 309	CCCN control	Unknown	38	2004	Mastectomy	Right	Invasive ductal carcinoma	II	Unknown	Unknown	Unknown	T3	N3	cM0
CCCN 310	CCCN control	Unknown	37	2004	Mastectomy	Left	Invasive ductal carcinoma	III	Unknown	Unknown	Unknown	T2	N0	cM0
CCCN 311	CCCN control	Unknown	30	2004	Mastectomy	Left	Invasive ductal carcinoma	III	Unknown	Unknown	Unknown	T1	N0	cM0
CCCN 312	CCCN control	Unknown	40	2004	Breast conserving surgery	Left	Invasive ductal carcinoma	II	Unknown	Unknown	Unknown	T1	N1	cM0
CCCN 313	CCCN control	Unknown	39	2004	Breast conserving surgery	Left	Invasive ductal carcinoma	III	Unknown	Unknown	Unknown	T2	N0	cM0
CCCN 314	CCCN control	Unknown	39	2004	Mastectomy	Left	Invasive ductal carcinoma	III	Unknown	Unknown	Unknown	T2	N1	cM0
CCCN 315	CCCN control	Unknown	31	2004	Mastectomy	Left	Invasive ductal carcinoma	Unknown	Unknown	Unknown	Unknown	T1	N0	cM0
CCCN 316	CCCN control	Unknown	40	2004	Mastectomy	Left	Invasive ductal carcinoma	Unknown	Unknown	Unknown	Unknown	T2	N0	cM0
CCCN 317	CCCN control	Unknown	23	2004	Mastectomy	Right	Invasive ductal carcinoma	III	Unknown	Unknown	Unknown	T1	N0	cM0
CCCN 318	CCCN control	Unknown	39	2004	Breast conserving surgery	Right	Invasive ductal carcinoma	II	Unknown	Unknown	Unknown	T1	N0	cM0
CCCN 319	CCCN control	Unknown	40	2004	Breast conserving surgery	Left	Invasive ductal carcinoma	III	Unknown	Unknown	Unknown	T2	N0	cM0
CCCN 320	CCCN control	Unknown	36	2004	Mastectomy	Right	Invasive ductal carcinoma	III	Unknown	Unknown	Unknown	T2	N0	cM0
CCCN 321	CCCN control	Unknown	36	2004	Breast conserving surgery	Left	Other	II	Unknown	Unknown	Unknown	T1	N0	cM0
CCCN 322	CCCN control	Unknown	31	2004	Mastectomy	Right	Invasive ductal carcinoma	III	Unknown	Unknown	Unknown	T2	N0	cM0
CCCN 323	CCCN control	Unknown	30	2004	Breast conserving surgery	Right	Invasive ductal carcinoma	II	Unknown	Unknown	Unknown	T1	N0	cM0
CCCN 324	CCCN control	Unknown	31	2004	Mastectomy	Left	Invasive ductal carcinoma	III	Unknown	Unknown	Unknown	T2	N0	cM0
CCCN 325	CCCN control	Unknown	39	2004	Breast conserving surgery	Left	Invasive ductal carcinoma	II	Unknown	Unknown	Unknown	T1	N0	cM0
CCCN 326	CCCN control	Unknown	40	2004	Breast conserving surgery	Right	Other	II	Unknown	Unknown	Unknown	T2	N2	cM0
CCCN 327	CCCN control	Unknown	32	2004	Breast conserving surgery	Right	Invasive ductal carcinoma	II	Unknown	Unknown	Unknown	T1	N0	cM0
CCCN 328	CCCN control	Unknown	37	2004	Breast conserving surgery	Right	Invasive ductal carcinoma	III	Unknown	Unknown	Unknown	T1	N0	cM0
CCCN 329	CCCN control	Unknown	33	2005	Breast conserving surgery	Left	Invasive ductal carcinoma	III	Negative	Negative	Negative	T2	N0	cM0
CCCN 330	CCCN control	Unknown	39	2004	Mastectomy	Left	Invasive ductal carcinoma	III	Unknown	Unknown	Unknown	T3	N2	cM0
CCCN 331	CCCN control	Unknown	38	2004	Mastectomy	Left	Other	III	Unknown	Unknown	Unknown	T2	N2	cM0
CCCN 332	CCCN control	Unknown	32	2004	Breast conserving surgery	Right	Invasive ductal carcinoma	I	Unknown	Unknown	Unknown	T1	N0	cM0
CCCN 333	CCCN control	Unknown	28	2004	Breast conserving surgery	Right	Invasive ductal carcinoma	Unknown	Unknown	Unknown	Unknown	T2	N0	cM0
CCCN 334	CCCN control	Unknown	39	2004	Mastectomy	Left	Invasive lobular carcinoma	II	Unknown	Unknown	Unknown	T2	N0	cM0
CCCN 335	CCCN control	Unknown	28	2004	Mastectomy	Left	Invasive ductal carcinoma	Unknown	Unknown	Unknown	Unknown	T2	N1	cM0
CCCN 336	CCCN control	Unknown	33	2005	Breast conserving surgery	Right	Invasive ductal carcinoma	II	Positive	Positive	Unknown	T1	N1	cM0
CCCN 337	CCCN control	Unknown	35	2004	Mastectomy	Left	Invasive ductal carcinoma	Unknown	Unknown	Unknown	Unknown	T2	N2	cM0
CCCN 338	CCCN control	Unknown	39	2004	Breast conserving surgery	Right	Invasive ductal carcinoma	I	Unknown	Unknown	Unknown	T1	N0	cM0
CCCN 339	CCCN control	Unknown	35	2004	Mastectomy	Right	Invasive ductal carcinoma	III	Unknown	Unknown	Unknown	T3	N1	cM0
CCCN 340	CCCN control	Unknown	33	2004	Breast conserving surgery	Left	Invasive ductal carcinoma	II	Unknown	Unknown	Unknown	T1	N0	cM0
CCCN 341	CCCN control	Unknown	38	2005	Breast conserving surgery	Left	Invasive ductal carcinoma	III	Negative	Negative	Negative	T1	N0	cM0
CCCN 342	CCCN control	Unknown	40	2005	Mastectomy	Right	Invasive ductal carcinoma	II	Positive	Positive	Unknown	T1	N0	cM0
CCCN 343	CCCN control	Unknown	32	2004	Breast conserving surgery	Right	Invasive ductal carcinoma	III	Unknown	Unknown	Unknown	T1	N0	cM0
CCCN 344	CCCN control	Unknown	38	2005	Mastectomy	Left	Invasive ductal carcinoma	Unknown	Positive	Negative	Positive	Tx	N1	cM0
CCCN 345	CCCN control	Unknown	38	2005	Breast conserving surgery	Left	Invasive ductal carcinoma	Unknown	Positive	Positive	Unknown	Tx	N0	cM0
CCCN 346	CCCN control	Unknown	40	2005	Mastectomy	Left	Invasive ductal carcinoma	Unknown	Negative	Negative	Negative	T2	N0	cM0
CCCN 347	CCCN control	Unknown	39	2005	Mastectomy	Right	Invasive ductal carcinoma	II	Positive	Negative	Unknown	T1	N1	cM0
CCCN 348	CCCN control	Unknown	32	2005	Breast conserving surgery	Left	Invasive ductal carcinoma	Unknown	Negative	Negative	Unknown	T1	N1	cM0
CCCN 349	CCCN control	Unknown	32	2005	Mastectomy	Left	Invasive ductal carcinoma	III	Negative	Negative	Negative	T2	N2	cM0
CCCN 350	CCCN control	Unknown	36	2005	Mastectomy	Right	Invasive ductal carcinoma	III	Positive	Positive	Negative	Tx	N1	cM0
CCCN 351	CCCN control	Unknown	33	2005	Mastectomy	Left	Invasive ductal carcinoma	Unknown	Negative	Negative	Negative	T1	N1	cM0
CCCN 352	CCCN control	Unknown	39	2005	Breast conserving surgery	Left	Invasive ductal carcinoma	II	Positive	Positive	Negative	Tx	N1	cM0
CCCN 353	CCCN control	Unknown	39	2005	Mastectomy	Right	Invasive ductal carcinoma	I	Positive	Positive	Negative	T1	N0	cM0
CCCN 354	CCCN control	Unknown	36	2005	Mastectomy	Left	Invasive ductal carcinoma	III	Negative	Negative	Positive	T2	N0	cM0
CCCN 355	CCCN control	Unknown	33	2005	Breast conserving surgery	Right	Invasive ductal carcinoma	I	Positive	Positive	Negative	T1	N0	cM0
CCCN 356	CCCN control	Unknown	33	2005	Mastectomy	Left	Invasive ductal carcinoma	III	Negative	Negative	Positive	T1	N0	cM0
CCCN 357	CCCN control	Unknown	33	2005	Breast conserving surgery	Right	Invasive ductal carcinoma	Unknown	Negative	Negative	Negative	T1	N1	cM0
CCCN 358	CCCN control	Unknown	31	2005	Mastectomy	Left	Invasive ductal carcinoma	III	Negative	Negative	Negative	T1	N0	cM0
CCCN 359	CCCN control	Unknown	35	2005	Breast conserving surgery	Left	Invasive ductal carcinoma	III	Negative	Negative	Negative	T1	N0	cM0
CCCN 360	CCCN control	Unknown	32	2005	Mastectomy	Left	Invasive ductal carcinoma	III	Negative	Negative	Negative	T1	N1	cM0
CCCN 361	CCCN control	Unknown	38	2005	Breast conserving surgery	Left	Invasive ductal carcinoma	I	Positive	Positive	Negative	T1	N1	cM0
CCCN 362	CCCN control	Unknown	37	2005	Mastectomy	Right	Invasive ductal carcinoma	II	Positive	Positive	Negative	T2	N0	cM0
CCCN 363	CCCN control	Unknown	34	2005	Breast conserving surgery	Right	Invasive ductal carcinoma	Unknown	Negative	Negative	Negative	T2	N3	cM0
CCCN 364	CCCN control	Unknown	39	2005	Mastectomy	Right	Invasive ductal carcinoma	Unknown	Positive	Unknown	Negative	T1	N0	cM0
CCCN 365	CCCN control	Unknown	30	2005	Breast conserving surgery	Right	Invasive ductal carcinoma	Unknown	Negative	Negative	Negative	T1	N0	cM0
CCCN 366	CCCN control	Unknown	39	2005	Breast conserving surgery	Left	Invasive ductal carcinoma	II	Positive	Positive	Negative	T1	N0	cM0
CCCN 367	CCCN control	Unknown	33	2005	Breast conserving surgery	Right	Invasive ductal carcinoma	III	Negative	Negative	Positive	T1	N2	cM0
CCCN 368	CCCN control	Unknown	27	2005	Breast conserving surgery	Left	Invasive ductal carcinoma	II	Positive	Positive	Positive	T1	N0	cM0
CCCN 369	CCCN control	Unknown	34	2005	Breast conserving surgery	Right	Invasive ductal carcinoma	III	Positive	Negative	Negative	T1	N3	cM0
CCCN 370	CCCN control	Unknown	35	2005	Breast conserving surgery	Right	Invasive ductal carcinoma	III	Positive	Positive	Negative	T1	N1	cM0
CCCN 371	CCCN control	Unknown	39	2005	Mastectomy	Left	Invasive ductal carcinoma	I	Positive	Positive	Negative	T2	N1	cM0
CCCN 372	CCCN control	Unknown	34	2004	Needle biopsy	Left	Invasive ductal carcinoma	Unknown	Unknown	Unknown	Unknown	T1	Nx	cM0
CCCN 373	CCCN control	Unknown	35	2005	Breast conserving surgery	Right	Invasive ductal carcinoma	III	Positive	Positive	Unknown	T1	N0	cM0
CCCN 374	CCCN control	Unknown	32	2005	Mastectomy	Left	Invasive ductal carcinoma	I	Positive	Positive	Negative	T1	N1	cM0
CCCN 375	CCCN control	Unknown	37	2005	Mastectomy	Left	Invasive ductal carcinoma	III	Negative	Negative	Positive	T1	N1	cM0
CCCN 376	CCCN control	Unknown	29	2005	Mastectomy	Right	Invasive ductal carcinoma	Unknown	Positive	Positive	Positive	T2	N1	cM0
CCCN 377	CCCN control	Unknown	33	2005	Breast conserving surgery	Left	Invasive ductal carcinoma	III	Negative	Negative	Negative	T1	N1	cM0
CCCN 378	CCCN control	Unknown	34	2005	Breast conserving surgery	Right	Invasive ductal carcinoma	I	Positive	Positive	Negative	T1	N1	cM0
CCCN 379	CCCN control	Unknown	29	2005	Mastectomy	Right	Invasive ductal carcinoma	Unknown	Negative	Negative	Positive	T3	N3	cM0
CCCN 380	CCCN control	Unknown	24	2005	Breast conserving surgery	Right	Invasive ductal carcinoma	II	Positive	Positive	Negative	T1	N1	cM0
CCCN 381	CCCN control	Unknown	40	2005	Mastectomy	Left	Other	III	Negative	Negative	Unknown	T2	N2	cM0
CCCN 382	CCCN control	Unknown	40	2005	Mastectomy	Right	Invasive ductal carcinoma	Unknown	Negative	Negative	Positive	T2	N1	cM0
CCCN 383	CCCN control	Unknown	36	2005	Breast conserving surgery	Right	Invasive ductal carcinoma	III	Negative	Negative	Negative	T2	N0	cM0
CCCN 384	CCCN control	Unknown	40	2005	Mastectomy	Right	Invasive lobular carcinoma	I	Positive	Positive	Negative	T2	N1	cM0
CCCN 385	CCCN control	Unknown	39	2005	Breast conserving surgery	Left	Invasive ductal carcinoma	III	Unknown	Unknown	Unknown	T1	N0	cM0
CCCN 386	CCCN control	Unknown	37	2005	Breast conserving surgery	Right	Invasive ductal carcinoma	III	Negative	Negative	Positive	T2	N0	cM0
CCCN 387	CCCN control	Unknown	32	2005	Breast conserving surgery	Right	Invasive ductal carcinoma	II	Positive	Positive	Negative	T1	N0	cM0
CCCN 388	CCCN control	Unknown	28	2005	Breast conserving surgery	Left	Invasive ductal carcinoma	III	Negative	Negative	Negative	T1	N0	cM0
CCCN 389	CCCN control	Unknown	34	2005	Breast conserving surgery	Right	Invasive lobular carcinoma	II	Positive	Positive	Negative	T1	N1	cM0
CCCN 390	CCCN control	Unknown	40	2005	Breast conserving surgery	Right	Invasive ductal carcinoma	II	Negative	Positive	Negative	T1	N0	cM0
CCCN 391	CCCN control	Unknown	36	2005	Mastectomy	Left	Invasive ductal carcinoma	III	Negative	Negative	Positive	T3	N1	cM0
CCCN 392	CCCN control	Unknown	40	2005	Mastectomy	Left	Invasive lobular carcinoma	III	Positive	Positive	Negative	T2	N1	cM0
CCCN 393	CCCN control	Unknown	30	2005	Breast conserving surgery	Left	Invasive ductal carcinoma	III	Negative	Negative	Negative	Tx	N0	cM0
CCCN 394	CCCN control	Unknown	37	2005	Mastectomy	Right	Invasive ductal carcinoma	III	Negative	Negative	Unknown	T2	N1	cM0
CCCN 395	CCCN control	Unknown	24	2005	Breast conserving surgery	Left	Invasive ductal carcinoma	III	Positive	Positive	Positive	T2	N0	cM0
CCCN 396	CCCN control	Unknown	36	2005	Mastectomy	Left	Invasive ductal carcinoma	II	Negative	Negative	Negative	T1	N0	cM0
CCCN 397	CCCN control	Unknown	35	2005	Breast conserving surgery	Right	Invasive ductal carcinoma	Unknown	Negative	Negative	Positive	T2	N1	cM0
CCCN 398	CCCN control	Unknown	29	2005	Mastectomy	Left	Invasive ductal carcinoma	III	Negative	Negative	Negative	T1	N3	cM0
CCCN 399	CCCN control	Unknown	37	2005	Breast conserving surgery	Right	Invasive ductal carcinoma	III	Positive	Positive	Negative	T2	N1	cM0
CCCN 400	CCCN control	Unknown	36	2005	Breast conserving surgery	Right	Other	III	Negative	Negative	Negative	T1	N0	cM0
CCCN 401	CCCN control	Unknown	40	2005	Breast conserving surgery	Right	Invasive ductal carcinoma	II	Positive	Positive	Negative	T2	N1	cM0
CCCN 402	CCCN control	Unknown	35	2005	Breast conserving surgery	Right	Invasive ductal carcinoma	III	Positive	Positive	Negative	T2	N1	cM0
CCCN 403	CCCN control	Unknown	27	2005	Breast conserving surgery	Right	Invasive ductal carcinoma	I	Positive	Positive	Negative	T1	N0	cM0
CCCN 404	CCCN control	Unknown	32	2005	Mastectomy	Right	Invasive ductal carcinoma	III	Negative	Negative	Positive	T4	N1	cM0
CCCN 405	CCCN control	Unknown	37	2005	Breast conserving surgery	Left	Invasive ductal carcinoma	III	Negative	Negative	Negative	T1	N0	cM0
CCCN 406	CCCN control	Unknown	38	2005	Needle biopsy	Right	Invasive ductal carcinoma	III	Negative	Positive	Positive	Tx	N1	cM1
CCCN 407	CCCN control	Unknown	39	2006	Breast conserving surgery	Left	Invasive ductal carcinoma	III	Positive	Positive	Positive	T1	N1	cM0
CCCN 408	CCCN control	Unknown	32	2006	Breast conserving surgery	Left	Invasive ductal carcinoma	III	Negative	Negative	Negative	T1	N2	cM0
CCCN 409	CCCN control	Unknown	40	2006	Breast conserving surgery	Left	Invasive ductal carcinoma	I	Positive	Positive	Negative	T1	N0	cM0
CCCN 410	CCCN control	Unknown	35	2006	Mastectomy	Left	Invasive ductal carcinoma	Unknown	Negative	Negative	Positive	Tx	N2	cM1
CCCN 411	CCCN control	Unknown	39	2006	Breast conserving surgery	Left	Invasive ductal carcinoma	Unknown	Positive	Positive	Negative	T1	N0	cM0
CCCN 412	CCCN control	Unknown	39	2006	Mastectomy	Left	Invasive ductal carcinoma	III	Positive	Positive	Positive	T2	N1	cM0
CCCN 413	CCCN control	Unknown	40	2006	Breast conserving surgery	Right	Invasive ductal carcinoma	III	Positive	Positive	Positive	T1	N0	cM0
CCCN 414	CCCN control	Unknown	34	2006	Mastectomy	Right	Invasive ductal carcinoma	III	Positive	Positive	Positive	T2	N2	cM0
CCCN 415	CCCN control	Unknown	30	2006	Mastectomy	Left	Invasive ductal carcinoma	III	Negative	Negative	Negative	T2	N3	cM0
CCCN 416	CCCN control	Unknown	37	2006	Breast conserving surgery	Right	Invasive ductal carcinoma	III	Negative	Negative	Negative	T2	N1	cM0
CCCN 417	CCCN control	Unknown	38	2006	Mastectomy	Right	Invasive ductal carcinoma	II	Positive	Positive	Unknown	T1	N1	cM0
CCCN 418	CCCN control	Unknown	40	2006	Mastectomy	Right	Invasive ductal carcinoma	Unknown	Positive	Positive	Negative	T2	N0	cM0
CCCN 419	CCCN control	Unknown	38	2006	Breast conserving surgery	Left	Invasive ductal carcinoma	III	Negative	Negative	Negative	T2	N0	cM0
CCCN 420	CCCN control	Unknown	40	2006	Breast conserving surgery	Right	Invasive ductal carcinoma	Unknown	Positive	Positive	Negative	T1	N0	cM0
CCCN 421	CCCN control	Unknown	39	2006	Mastectomy	Left	Other	Unknown	Unknown	Unknown	Unknown	Tx	N1	cM0
CCCN 422	CCCN control	Unknown	36	2006	Mastectomy	Left	Invasive lobular carcinoma	Unknown	Positive	Positive	Unknown	T2	N0	cM0
CCCN 423	CCCN control	Unknown	39	2006	Needle biopsy	Both	Invasive ductal carcinoma	I	Positive	Positive	Negative	T3	N1	cM1
CCCN 424	CCCN control	Unknown	35	2006	Breast conserving surgery	Right	Invasive ductal carcinoma	III	Positive	Negative	Positive	T2	N2	cM0
CCCN 425	CCCN control	Unknown	32	2006	Breast conserving surgery	Right	Other	I	Positive	Positive	Negative	T1	N0	cM0
CCCN 426	CCCN control	Unknown	33	2006	Mastectomy	Left	Invasive ductolobular carcinoma	Unknown	Negative	Negative	Negative	T4	N3	cM0
CCCN 427	CCCN control	Unknown	39	2006	Mastectomy	Right	Invasive ductal carcinoma	II	Positive	Negative	Positive	T2	N1	cM0
CCCN 428	CCCN control	Unknown	36	2006	Breast conserving surgery	Left	Invasive ductal carcinoma	II	Positive	Negative	Negative	T1	N0	cM0
CCCN 429	CCCN control	Unknown	37	2006	Mastectomy	Left	Invasive ductal carcinoma	II	Negative	Negative	Positive	T2	N2	cM0
CCCN 430	CCCN control	Unknown	36	2006	Breast conserving surgery	Right	Invasive ductal carcinoma	III	Positive	Positive	Negative	T1	N1	cM0
CCCN 431	CCCN control	Unknown	40	2006	Breast conserving surgery	Right	Invasive ductolobular carcinoma	III	Positive	Positive	Negative	T1	N0	cM0
CCCN 432	CCCN control	Unknown	36	2006	Breast conserving surgery	Left	Invasive ductal carcinoma	II	Negative	Negative	Negative	T1	N1	cM0
CCCN 433	CCCN control	Unknown	31	2006	Breast conserving surgery	Left	Invasive ductal carcinoma	III	Positive	Positive	Negative	T1	N1	cM0
CCCN 434	CCCN control	Unknown	29	2006	Breast conserving surgery	Left	Invasive ductal carcinoma	III	Negative	Negative	Negative	T1	N1	cM0
CCCN 435	CCCN control	Unknown	38	2006	Breast conserving surgery	Right	Invasive ductal carcinoma	I	Positive	Positive	Negative	T1	N0	cM0
CCCN 436	CCCN control	Unknown	40	2006	Breast conserving surgery	Left	Invasive ductal carcinoma	II	Negative	Negative	Negative	T1	N0	cM0
CCCN 437	CCCN control	Unknown	37	2006	Breast conserving surgery	Right	Invasive ductal carcinoma	II	Positive	Positive	Negative	T1	N0	cM0
CCCN 438	CCCN control	Unknown	37	2006	Breast conserving surgery	Left	Invasive ductolobular carcinoma	II	Positive	Positive	Negative	T1	N1	cM0
CCCN 439	CCCN control	Unknown	40	2006	Breast conserving surgery	Right	Invasive ductal carcinoma	III	Negative	Negative	Negative	T2	N0	cM0
CCCN 440	CCCN control	Unknown	40	2006	Mastectomy	Left	Invasive ductal carcinoma	I	Positive	Positive	Negative	T2	N2	cM0
CCCN 441	CCCN control	Unknown	39	2006	Mastectomy	Right	Invasive ductal carcinoma	II	Negative	Negative	Unknown	T1	N0	cM0
CCCN 442	CCCN control	Unknown	34	2006	Breast conserving surgery	Right	Invasive ductal carcinoma	III	Negative	Negative	Negative	T2	N0	cM0
CCCN 443	CCCN control	Unknown	40	2006	Breast conserving surgery	Right	Invasive ductal carcinoma	II	Positive	Positive	Negative	T1	N0	cM0
CCCN 444	CCCN control	Unknown	36	2006	Breast conserving surgery	Right	Other	III	Positive	Positive	Unknown	T1	N2	cM0
CCCN 445	CCCN control	Unknown	39	2006	Breast conserving surgery	Right	Invasive ductal carcinoma	II	Negative	Negative	Negative	T1	N0	cM0
CCCN 446	CCCN control	Unknown	30	2006	Mastectomy	Left	Invasive ductal carcinoma	III	Negative	Negative	Negative	T2	N0	cM0
CCCN 447	CCCN control	Unknown	24	2006	Mastectomy	Right	Invasive ductal carcinoma	III	Negative	Negative	Unknown	T3	N1	cM0
CCCN 448	CCCN control	Unknown	32	2006	Mastectomy	Left	Invasive ductal carcinoma	Unknown	Negative	Negative	Positive	T2	N1	cM0
CCCN 449	CCCN control	Unknown	34	2006	Needle biopsy	Left	Invasive ductal carcinoma	Unknown	Negative	Negative	Negative	T3	N1	cM1
CCCN 450	CCCN control	Unknown	37	2006	Breast conserving surgery	Left	Invasive ductal carcinoma	III	Negative	Negative	Negative	T1	N0	cM0
CCCN 451	CCCN control	Unknown	24	2006	Mastectomy	Right	Invasive ductal carcinoma	II	Positive	Positive	Negative	T1	N0	cM0
CCCN 452	CCCN control	Unknown	37	2006	Mastectomy	Left	Invasive ductal carcinoma	III	Positive	Positive	Negative	T2	N1	cM0
CCCN 453	CCCN control	Unknown	40	2006	Breast conserving surgery	Right	Invasive ductal carcinoma	II	Positive	Positive	Negative	T1	N0	cM0
CCCN 454	CCCN control	Unknown	36	2006	Breast conserving surgery	Left	Invasive ductal carcinoma	III	Negative	Negative	Negative	T2	N0	cM0
CCCN 455	CCCN control	Unknown	39	2006	Mastectomy	Left	Invasive ductal carcinoma	III	Positive	Positive	Negative	T2	N1	cM0
CCCN 456	CCCN control	Unknown	37	2006	Breast conserving surgery	Right	Invasive ductal carcinoma	III	Unknown	Unknown	Unknown	Tx	N0	cM0
CCCN 457	CCCN control	Unknown	32	2006	Mastectomy	Left	Invasive ductal carcinoma	I	Positive	Positive	Negative	T2	N1	cM0
CCCN 458	CCCN control	Unknown	35	2006	Mastectomy	Right	Invasive ductal carcinoma	III	Negative	Negative	Positive	T2	N2	cM0
CCCN 459	CCCN control	Unknown	35	2006	Breast conserving surgery	Right	Invasive ductal carcinoma	II	Positive	Positive	Negative	T2	N2	cM0
CCCN 460	CCCN control	Unknown	37	2006	Needle biopsy	Left	Invasive ductal carcinoma	II	Positive	Positive	Positive	T4	N1	cM0
CCCN 461	CCCN control	Unknown	33	2006	Breast conserving surgery	Left	Invasive ductal carcinoma	III	Negative	Negative	Negative	T1	N0	cM0
CCCN 462	CCCN control	Unknown	38	2006	Breast conserving surgery	Right	Invasive ductal carcinoma	I	Positive	Positive	Negative	T2	N0	cM0
CCCN 463	CCCN control	Unknown	38	2006	Mastectomy	Left	Invasive ductal carcinoma	I	Positive	Positive	Negative	T2	N1	cM0
CCCN 464	CCCN control	Unknown	40	2006	Mastectomy	Right	Invasive ductal carcinoma	III	Negative	Negative	Negative	T3	N1	cM0
CCCN 465	CCCN control	Unknown	37	2006	Breast conserving surgery	Left	Invasive ductal carcinoma	III	Negative	Positive	Negative	T2	N0	cM0
CCCN 466	CCCN control	Unknown	39	2006	Breast conserving surgery	Left	Invasive ductal carcinoma	II	Positive	Positive	Negative	T2	N1	cM0
CCCN 467	CCCN control	Unknown	30	2006	Breast conserving surgery	Left	Invasive ductal carcinoma	II	Negative	Negative	Negative	T2	N1	cM0
CCCN 468	CCCN control	Unknown	32	2006	Mastectomy	Left	Invasive ductal carcinoma	III	Unknown	Negative	Negative	T4	N2	cM0
CCCN 469	CCCN control	Unknown	36	2006	Breast conserving surgery	Left	Invasive ductal carcinoma	II	Positive	Positive	Negative	T1	N0	cM0
CCCN 470	CCCN control	Unknown	38	2006	Mastectomy	Left	Invasive ductal carcinoma	II	Positive	Positive	Unknown	T2	N3	cM1
CCCN 471	CCCN control	Unknown	38	2006	Mastectomy	Left	Invasive lobular carcinoma	Unknown	Positive	Positive	Negative	T3	N0	cM0
CCCN 472	CCCN control	Unknown	39	2006	Mastectomy	Right	Invasive ductal carcinoma	II	Positive	Positive	Negative	T1	N0	cM0
CCCN 473	CCCN control	Unknown	29	2007	Needle biopsy	Left	Invasive ductal carcinoma	Unknown	Negative	Negative	Negative	T4	N1	cM1
CCCN 474	CCCN control	Unknown	29	2007	Breast conserving surgery	Right	Invasive ductal carcinoma	Unknown	Positive	Positive	Unknown	Tx	N0	cM0
CCCN 475	CCCN control	Unknown	40	2007	Mastectomy	Right	Invasive ductal carcinoma	Unknown	Positive	Positive	Negative	T4	N1	cM1
CCCN 476	CCCN control	Unknown	35	2007	Breast conserving surgery	Left	Invasive ductal carcinoma	III	Negative	Negative	Positive	T2	N2	cM0
CCCN 477	CCCN control	Unknown	35	2007	Mastectomy	Right	Invasive ductal carcinoma	II	Positive	Positive	Negative	T1	N1	cM0
CCCN 478	CCCN control	Unknown	38	2007	Breast conserving surgery	Left	Invasive ductal carcinoma	I	Positive	Positive	Negative	T1	N0	cM0
CCCN 479	CCCN control	Unknown	37	2007	Breast conserving surgery	Right	Invasive ductal carcinoma	III	Negative	Negative	Negative	T1	N1	cM0
CCCN 480	CCCN control	Unknown	37	2007	Breast conserving surgery	Left	Invasive ductal carcinoma	II	Positive	Negative	Negative	T1	N1	cM0
CCCN 481	CCCN control	Unknown	40	2007	Breast conserving surgery	Right	Invasive ductal carcinoma	II	Positive	Positive	Negative	T1	N2	cM0
CCCN 482	CCCN control	Unknown	38	2007	Breast conserving surgery	Right	Invasive ductal carcinoma	I	Positive	Positive	Negative	T1	N0	cM0
CCCN 483	CCCN control	Unknown	37	2006	Breast conserving surgery	Left	Invasive ductal carcinoma	III	Negative	Negative	Positive	T2	N3	cM0
CCCN 484	CCCN control	Unknown	36	2007	Breast conserving surgery	Right	Invasive ductal carcinoma	III	Negative	Negative	Negative	T1	N0	cM0
CCCN 485	CCCN control	Unknown	38	2007	Breast conserving surgery	Left	Invasive ductolobular carcinoma	II	Negative	Negative	Negative	T2	N1	cM0
CCCN 486	CCCN control	Unknown	31	2007	Breast conserving surgery	Left	Invasive ductal carcinoma	III	Negative	Negative	Negative	T1	N0	cM0
CCCN 487	CCCN control	Unknown	36	2007	Breast conserving surgery	Left	Invasive ductal carcinoma	II	Positive	Positive	Negative	T1	N1	cM0
CCCN 488	CCCN control	Unknown	39	2007	Breast conserving surgery	Left	Other	III	Positive	Positive	Negative	T1	N0	cM0
CCCN 489	CCCN control	Unknown	24	2007	Mastectomy	Right	Invasive ductal carcinoma	II	Positive	Positive	Negative	T3	N1	cM0
CCCN 490	CCCN control	Unknown	27	2007	Mastectomy	Right	Other	II	Positive	Positive	Negative	T2	N0	cM0
CCCN 491	CCCN control	Unknown	39	2007	Mastectomy	Left	Invasive ductal carcinoma	II	Negative	Negative	Negative	T2	N2	cM1
CCCN 492	CCCN control	Unknown	36	2007	Needle biopsy	Left	Invasive ductal carcinoma	Unknown	Negative	Negative	Unknown	T2	Nx	cM1
CCCN 493	CCCN control	Unknown	34	2007	Mastectomy	Left	Other	III	Negative	Negative	Negative	T2	N1	cM0
CCCN 494	CCCN control	Unknown	40	2007	Breast conserving surgery	Right	Invasive ductal carcinoma	III	Negative	Negative	Negative	T2	N1	cM0
CCCN 495	CCCN control	Unknown	26	2007	Breast conserving surgery	Right	Invasive ductal carcinoma	III	Positive	Positive	Positive	T1	N1	cM0
CCCN 496	CCCN control	Unknown	40	2007	Mastectomy	Right	Invasive ductal carcinoma	II	Positive	Positive	Negative	T1	N0	cM0
CCCN 497	CCCN control	Unknown	28	2007	Mastectomy	Right	Invasive ductal carcinoma	III	Negative	Negative	Negative	T2	N2	cM0
CCCN 498	CCCN control	Unknown	37	2007	Breast conserving surgery	Left	Invasive ductal carcinoma	Unknown	Negative	Negative	Negative	T1	N0	cM0
CCCN 499	CCCN control	Unknown	30	2007	Breast conserving surgery	Left	Invasive ductal carcinoma	II	Negative	Negative	Positive	T1	N1	cM0
CCCN 500	CCCN control	Unknown	39	2007	Mastectomy	Right	Invasive ductal carcinoma	Unknown	Positive	Positive	Negative	T2	N2	cM0
CCCN 501	CCCN control	Unknown	37	2007	Mastectomy	Left	Invasive ductal carcinoma	III	Negative	Negative	Negative	T2	N1	cM0
CCCN 502	CCCN control	Unknown	40	2007	Breast conserving surgery	Left	Invasive ductal carcinoma	II	Negative	Negative	Positive	T1	N0	cM0
CCCN 503	CCCN control	Unknown	40	2007	Breast conserving surgery	Left	Invasive ductal carcinoma	I	Positive	Positive	Negative	T1	N1	cM0
CCCN 504	CCCN control	Unknown	38	2007	Breast conserving surgery	Right	Invasive ductal carcinoma	Unknown	Negative	Negative	Positive	T2	N1	cM0
CCCN 505	CCCN control	Unknown	37	2007	Mastectomy	Right	Invasive ductal carcinoma	III	Negative	Negative	Negative	T2	N0	cM0
CCCN 506	CCCN control	Unknown	38	2007	Breast conserving surgery	Right	Invasive ductal carcinoma	II	Positive	Positive	Negative	T1	N1	cM0
CCCN 507	CCCN control	Unknown	33	2007	Breast conserving surgery	Left	Invasive ductal carcinoma	II	Positive	Positive	Negative	T1	N1	cM0
CCCN 508	CCCN control	Unknown	31	2007	Mastectomy	Right	Invasive ductal carcinoma	III	Negative	Negative	Negative	T2	N0	cM0
CCCN 509	CCCN control	Unknown	37	2007	Breast conserving surgery	Left	Invasive ductal carcinoma	III	Negative	Negative	Negative	T2	N0	cM0
CCCN 510	CCCN control	Unknown	33	2007	Breast conserving surgery	Right	Invasive lobular carcinoma	II	Positive	Positive	Negative	T2	N0	cM0
CCCN 511	CCCN control	Unknown	39	2007	Breast conserving surgery	Left	Invasive ductal carcinoma	II	Positive	Positive	Negative	T1	N0	cM0
CCCN 512	CCCN control	Unknown	39	2007	Breast conserving surgery	Right	Invasive ductal carcinoma	III	Negative	Negative	Negative	T2	N2	cM0
CCCN 513	CCCN control	Unknown	37	2007	Mastectomy	Left	Invasive ductal carcinoma	III	Negative	Negative	Negative	T1	N0	cM0
CCCN 514	CCCN control	Unknown	40	2007	Mastectomy	Right	Invasive ductal carcinoma	III	Negative	Negative	Positive	T1	N1	cM1
CCCN 515	CCCN control	Unknown	39	2007	Breast conserving surgery	Right	Invasive ductal carcinoma	II	Positive	Positive	Negative	T1	N0	cM0
CCCN 516	CCCN control	Unknown	35	2007	Mastectomy	Left	Invasive ductal carcinoma	I	Positive	Positive	Negative	T2	N2	cM0
CCCN 517	CCCN control	Unknown	40	2007	Breast conserving surgery	Left	Invasive ductal carcinoma	III	Negative	Negative	Positive	T2	N1	cM0
CCCN 518	CCCN control	Unknown	26	2007	Breast conserving surgery	Left	Invasive ductal carcinoma	III	Negative	Negative	Negative	T1	N0	cM0
CCCN 519	CCCN control	Unknown	38	2007	Breast conserving surgery	Left	Invasive ductal carcinoma	III	Negative	Negative	Negative	T2	N1	cM0
CCCN 520	CCCN control	Unknown	36	2007	Breast conserving surgery	Left	Invasive ductal carcinoma	III	Negative	Negative	Negative	T2	N2	cM0
CCCN 521	CCCN control	Unknown	39	2007	Breast conserving surgery	Left	Invasive ductal carcinoma	II	Positive	Positive	Positive	T1	N0	cM0
CCCN 522	CCCN control	Unknown	40	2007	Breast conserving surgery	Right	Invasive ductal carcinoma	III	Positive	Positive	Negative	T1	N0	cM0
CCCN 523	CCCN control	Unknown	36	2007	Mastectomy	Left	Invasive ductal carcinoma	II	Positive	Positive	Positive	T1	N0	cM0
CCCN 524	CCCN control	Unknown	37	2007	Mastectomy	Left	Invasive ductal carcinoma	III	Negative	Negative	Negative	T1	N0	cM0
CCCN 525	CCCN control	Unknown	40	2007	Mastectomy	Right	Invasive ductal carcinoma	I	Positive	Negative	Negative	T1	N0	cM0
CCCN 526	CCCN control	Unknown	32	2007	Mastectomy	Both	Invasive ductal carcinoma	III	Negative	Negative	Negative	T3	N1	cM0
CCCN 527	CCCN control	Unknown	40	2007	Needle biopsy	Left	Invasive ductal carcinoma	Unknown	Negative	Positive	Negative	T2	N0	cM1
CCCN 528	CCCN control	Unknown	40	2007	Breast conserving surgery	Left	Invasive ductal carcinoma	Unknown	Positive	Negative	Negative	T2	N1	cM0
CCCN 529	CCCN control	Unknown	40	2007	Breast conserving surgery	Left	Invasive ductal carcinoma	II	Positive	Positive	Negative	T1	N0	cM0
CCCN 530	CCCN control	Unknown	36	2007	Mastectomy	Left	Invasive ductal carcinoma	Unknown	Negative	Negative	Negative	T3	N3	cM0
CCCN 531	CCCN control	Unknown	39	2007	Breast conserving surgery	Left	Invasive ductal carcinoma	I	Positive	Positive	Positive	T1	N0	cM0
CCCN 532	CCCN control	Unknown	30	2007	Mastectomy	Left	Invasive ductal carcinoma	Unknown	Negative	Positive	Negative	T3	N1	cM0
CCCN 533	CCCN control	Unknown	38	2007	Breast conserving surgery	Right	Invasive ductal carcinoma	I	Positive	Positive	Negative	T1	N1	cM0
CCCN 534	CCCN control	Unknown	38	2007	Breast conserving surgery	Left	Invasive ductal carcinoma	II	Positive	Positive	Positive	T1	N0	cM0
CCCN 535	CCCN control	Unknown	40	2000	Mastectomy	Left	Invasive ductal carcinoma	III	Unknown	Unknown	Unknown	T3	N1	cM0
CCCN 536	CCCN control	Unknown	40	2000	Mastectomy	Left	Invasive ductal carcinoma	III	Unknown	Unknown	Unknown	T2	N1	cM0
CCCN 537	CCCN control	Unknown	40	2000	Breast conserving surgery	Right	Invasive ductal carcinoma	III	Unknown	Unknown	Unknown	T2	N1	cM0
CCCN 538	CCCN control	Unknown	40	2000	Mastectomy	Left	Invasive ductal carcinoma	III	Unknown	Unknown	Unknown	T2	N1	cM0
CCCN 539	CCCN control	Unknown	40	2000	Mastectomy	Right	Invasive ductal carcinoma	Unknown	Unknown	Unknown	Unknown	T1	N1	cM0
CCCN 540	CCCN control	Unknown	40	2000	Mastectomy	Left	Invasive ductal carcinoma	III	Unknown	Unknown	Unknown	T1	N1	cM0
CCCN 541	CCCN control	Unknown	40	2000	Mastectomy	Right	Invasive ductal carcinoma	III	Unknown	Unknown	Unknown	T3	N1	cM0
CCCN 542	CCCN control	Unknown	40	2000	Breast conserving surgery	Right	Invasive ductal carcinoma	III	Unknown	Unknown	Unknown	T2	N0	cM1
CCCN 543	CCCN control	Unknown	40	2001	Mastectomy	Right	Invasive ductal carcinoma	III	Unknown	Unknown	Unknown	T1	N1	cM0
CCCN 544	CCCN control	Unknown	40	2001	Breast conserving surgery	Left	Invasive ductal carcinoma	Unknown	Unknown	Unknown	Unknown	T1	N0	cM0
CCCN 545	CCCN control	Unknown	40	2000	Breast conserving surgery	Right	Invasive ductal carcinoma	I	Unknown	Unknown	Unknown	T1	N0	cM0
CCCN 546	CCCN control	Unknown	39	2000	Breast conserving surgery	Right	Invasive lobular carcinoma	I	Unknown	Unknown	Unknown	T1	N0	cM0
CCCN 547	CCCN control	Unknown	40	2001	Breast conserving surgery	Right	Other	III	Unknown	Unknown	Unknown	T1	N0	cM0
CCCN 548	CCCN control	Unknown	40	2000	Breast conserving surgery	Right	Invasive ductal carcinoma	I	Unknown	Unknown	Unknown	T1	N0	cM0
CCCN 549	CCCN control	Unknown	39	2000	Breast conserving surgery	Right	Invasive ductal carcinoma	III	Unknown	Unknown	Unknown	T2	N1	cM0
CCCN 550	CCCN control	Unknown	39	2000	Breast conserving surgery	Left	Invasive ductal carcinoma	II	Unknown	Unknown	Unknown	T1	N0	cM0
CCCN 551	CCCN control	Unknown	40	2000	Mastectomy	Left	Invasive ductal carcinoma	Unknown	Unknown	Unknown	Unknown	T3	N1	cM0
CCCN 552	CCCN control	Unknown	40	2001	Breast conserving surgery	Left	Invasive ductal carcinoma	Unknown	Unknown	Unknown	Unknown	T1	N0	cM0
CCCN 553	CCCN control	Unknown	40	2000	Breast conserving surgery	Left	Invasive lobular carcinoma	II	Unknown	Unknown	Unknown	T1	N0	cM0
CCCN 554	CCCN control	Unknown	39	2000	Breast conserving surgery	Left	Invasive ductal carcinoma	II	Unknown	Unknown	Unknown	T2	N1	cM0
CCCN 555	CCCN control	Unknown	39	2000	Breast conserving surgery	Left	Invasive ductal carcinoma	III	Unknown	Unknown	Unknown	T2	N1	cM0
CCCN 556	CCCN control	Unknown	40	2000	Breast conserving surgery	Left	Invasive ductal carcinoma	III	Unknown	Unknown	Unknown	T2	N0	cM0
CCCN 557	CCCN control	Unknown	39	2000	Breast conserving surgery	Left	Invasive ductal carcinoma	II	Unknown	Unknown	Unknown	T1	N0	cM0
CCCN 558	CCCN control	Unknown	39	2000	Breast conserving surgery	Left	Invasive ductal carcinoma	II	Unknown	Unknown	Unknown	T1	N0	cM0
CCCN 559	CCCN control	Unknown	39	2000	Breast conserving surgery	Left	Other	I	Unknown	Unknown	Unknown	T2	N0	cM0
CCCN 560	CCCN control	Unknown	40	2001	Breast conserving surgery	Right	Invasive ductal carcinoma	III	Unknown	Unknown	Unknown	T1	N0	cM0
CCCN 561	CCCN control	Unknown	40	2001	Mastectomy	Left	Invasive ductal carcinoma	Unknown	Unknown	Unknown	Unknown	T2	N1	cM0
CCCN 562	CCCN control	Unknown	40	2001	Mastectomy	Left	Invasive ductal carcinoma	III	Unknown	Unknown	Unknown	T1	N1	cM0
CCCN 563	CCCN control	Unknown	39	2000	Breast conserving surgery	Right	Invasive ductal carcinoma	III	Unknown	Unknown	Unknown	T2	N0	cM0
CCCN 564	CCCN control	Unknown	40	2001	Breast conserving surgery	Left	Other	III	Unknown	Unknown	Unknown	T2	N0	cM0
CCCN 565	CCCN control	Unknown	40	2001	Mastectomy	Right	Invasive ductal carcinoma	II	Unknown	Unknown	Unknown	T2	N2	cM0
CCCN 566	CCCN control	Unknown	40	2001	Mastectomy	Left	Invasive ductal carcinoma	III	Unknown	Unknown	Unknown	T2	N0	cM0
CCCN 567	CCCN control	Unknown	39	2000	Breast conserving surgery	Left	Invasive ductal carcinoma	III	Unknown	Unknown	Unknown	T2	N1	cM0
CCCN 568	CCCN control	Unknown	39	2000	Breast conserving surgery	Left	Invasive ductal carcinoma	I	Unknown	Unknown	Unknown	T1	N0	cM0
CCCN 569	CCCN control	Unknown	39	2000	Mastectomy	Right	Invasive ductal carcinoma	III	Unknown	Unknown	Unknown	T2	N3	cM0
CCCN 570	CCCN control	Unknown	39	2001	Mastectomy	Left	Other	II	Unknown	Unknown	Unknown	T1	N0	cM0
CCCN 571	CCCN control	Unknown	38	2000	Mastectomy	Right	Invasive ductal carcinoma	Unknown	Unknown	Unknown	Unknown	T3	N1	cM0
CCCN 572	CCCN control	Unknown	40	2001	Breast conserving surgery	Right	Invasive ductal carcinoma	III	Unknown	Unknown	Unknown	T3	N3	cM0
CCCN 573	CCCN control	Unknown	38	2000	Mastectomy	Left	Invasive ductal carcinoma	III	Unknown	Unknown	Unknown	T2	N2	cM0
CCCN 574	CCCN control	Unknown	39	2000	Breast conserving surgery	Right	Other	III	Unknown	Unknown	Unknown	T2	N1	cM0
CCCN 575	CCCN control	Unknown	39	2000	Mastectomy	Right	Invasive ductolobular carcinoma	II	Unknown	Unknown	Unknown	T1	N1	cM0
CCCN 576	CCCN control	Unknown	40	2001	Mastectomy	Left	Invasive ductal carcinoma	II	Unknown	Unknown	Unknown	T1	N1	cM0
CCCN 577	CCCN control	Unknown	39	2000	Mastectomy	Right	Invasive ductal carcinoma	III	Unknown	Unknown	Unknown	T2	N1	cM0
CCCN 578	CCCN control	Unknown	40	2002	Breast conserving surgery	Right	Invasive ductal carcinoma	I	Unknown	Unknown	Unknown	T1	N0	cM0
CCCN 579	CCCN control	Unknown	40	2002	Mastectomy	Left	Invasive ductal carcinoma	Unknown	Unknown	Unknown	Unknown	T2	N0	cM0
CCCN 580	CCCN control	Unknown	40	2001	Breast conserving surgery	Right	Invasive ductal carcinoma	II	Unknown	Unknown	Unknown	T2	N1	cM0
CCCN 581	CCCN control	Unknown	39	2000	Breast conserving surgery	Left	Invasive ductal carcinoma	Unknown	Unknown	Unknown	Unknown	T2	N1	cM0
CCCN 582	CCCN control	Unknown	39	2001	Breast conserving surgery	Left	Invasive ductal carcinoma	I	Unknown	Unknown	Unknown	T1	N0	cM0
CCCN 583	CCCN control	Unknown	39	2001	Breast conserving surgery	Left	Invasive ductal carcinoma	III	Unknown	Unknown	Unknown	T2	N0	cM0
CCCN 584	CCCN control	Unknown	40	2002	Mastectomy	Left	Invasive ductal carcinoma	III	Unknown	Unknown	Unknown	T2	N3	cM0
CCCN 585	CCCN control	Unknown	39	2000	Breast conserving surgery	Left	Invasive ductal carcinoma	III	Unknown	Unknown	Unknown	T2	N1	cM0
CCCN 586	CCCN control	Unknown	39	2000	Mastectomy	Left	Invasive ductal carcinoma	III	Unknown	Unknown	Unknown	T2	N1	cM0
CCCN 587	CCCN control	Unknown	40	2002	Breast conserving surgery	Right	Invasive ductal carcinoma	III	Unknown	Unknown	Unknown	T1	N0	cM0
CCCN 588	CCCN control	Unknown	40	2002	Breast conserving surgery	Left	Invasive ductal carcinoma	II	Unknown	Unknown	Unknown	T1	N0	cM0
CCCN 589	CCCN control	Unknown	40	2002	Breast conserving surgery	Right	Invasive ductal carcinoma	II	Unknown	Unknown	Unknown	T2	N1	cM0
CCCN 590	CCCN control	Unknown	40	2002	Breast conserving surgery	Right	Invasive ductal carcinoma	III	Unknown	Unknown	Unknown	T1	N0	cM0
CCCN 591	CCCN control	Unknown	40	2002	Breast conserving surgery	Right	Invasive lobular carcinoma	II	Unknown	Unknown	Unknown	T2	N1	cM0
CCCN 592	CCCN control	Unknown	39	2001	Mastectomy	Left	Invasive ductal carcinoma	III	Unknown	Unknown	Unknown	T3	N1	cM0
CCCN 593	CCCN control	Unknown	40	2002	Breast conserving surgery	Left	Invasive ductal carcinoma	II	Unknown	Unknown	Unknown	T1	N1	cM0
CCCN 594	CCCN control	Unknown	38	2000	Breast conserving surgery	Left	Invasive ductal carcinoma	III	Unknown	Unknown	Unknown	T1	N0	cM0
CCCN 595	CCCN control	Unknown	39	2001	Breast conserving surgery	Left	Invasive ductal carcinoma	III	Unknown	Unknown	Unknown	T1	N0	cM0
CCCN 596	CCCN control	Unknown	40	2002	Mastectomy	Left	Invasive ductal carcinoma	III	Unknown	Unknown	Unknown	T2	N1	cM0
CCCN 597	CCCN control	Unknown	39	2001	Mastectomy	Right	Invasive ductal carcinoma	Unknown	Unknown	Unknown	Unknown	T4	N3	cM0
CCCN 598	CCCN control	Unknown	39	2001	Mastectomy	Right	Invasive ductal carcinoma	I	Unknown	Unknown	Unknown	T2	N2	cM0
CCCN 599	CCCN control	Unknown	39	2001	Needle biopsy	Left	Invasive ductal carcinoma	Unknown	Unknown	Unknown	Unknown	T4	N1	cM1
CCCN 600	CCCN control	Unknown	40	2002	Breast conserving surgery	Left	Invasive ductal carcinoma	Unknown	Unknown	Unknown	Unknown	T1	N0	cM0
CCCN 601	CCCN control	Unknown	39	2001	Breast conserving surgery	Right	Invasive ductal carcinoma	I	Unknown	Unknown	Unknown	T2	N1	cM0
CCCN 602	CCCN control	Unknown	40	2002	Mastectomy	Left	Invasive lobular carcinoma	Unknown	Unknown	Unknown	Unknown	T2	N1	cM0
CCCN 603	CCCN control	Unknown	38	2000	Breast conserving surgery	Right	Invasive ductal carcinoma	III	Unknown	Unknown	Unknown	T2	N0	cM0
CCCN 604	CCCN control	Unknown	38	2000	Mastectomy	Right	Invasive ductal carcinoma	II	Unknown	Unknown	Unknown	Tx	N0	cM0
CCCN 605	CCCN control	Unknown	38	2000	Breast conserving surgery	Left	Invasive ductal carcinoma	II	Unknown	Unknown	Unknown	T1	N0	cM0
CCCN 606	CCCN control	Unknown	39	2001	Mastectomy	Right	Invasive ductal carcinoma	II	Unknown	Unknown	Unknown	T2	N1	cM0
CCCN 607	CCCN control	Unknown	40	2002	Breast conserving surgery	Right	Invasive ductal carcinoma	III	Unknown	Unknown	Unknown	T1	N0	cM0
CCCN 608	CCCN control	Unknown	38	2001	Mastectomy	Left	Other	II	Unknown	Unknown	Unknown	T2	N1	cM0
CCCN 609	CCCN control	Unknown	38	2000	Mastectomy	Left	Invasive ductolobular carcinoma	I	Unknown	Unknown	Unknown	T1	N0	cM0
CCCN 610	CCCN control	Unknown	39	2001	Breast conserving surgery	Left	Invasive ductolobular carcinoma	III	Unknown	Unknown	Unknown	T1	N1	cM0
CCCN 611	CCCN control	Unknown	40	2002	Breast conserving surgery	Right	Invasive ductal carcinoma	III	Unknown	Unknown	Unknown	T1	N0	cM0
CCCN 612	CCCN control	Unknown	40	2002	Mastectomy	Left	Invasive ductal carcinoma	Unknown	Unknown	Unknown	Unknown	T1	N2	cM0
CCCN 613	CCCN control	Unknown	39	2001	Breast conserving surgery	Left	Invasive ductal carcinoma	II	Unknown	Unknown	Unknown	T4	N1	cM0
CCCN 614	CCCN control	Unknown	39	2001	Mastectomy	Right	Invasive ductal carcinoma	III	Unknown	Unknown	Unknown	T1	N1	cM0
CCCN 615	CCCN control	Unknown	38	2001	Breast conserving surgery	Right	Invasive ductolobular carcinoma	II	Unknown	Unknown	Unknown	T1	N0	cM0
CCCN 616	CCCN control	Unknown	40	2003	Breast conserving surgery	Left	Invasive ductal carcinoma	III	Unknown	Unknown	Unknown	T1	N0	cM0
CCCN 617	CCCN control	Unknown	37	2000	Mastectomy	Left	Invasive ductal carcinoma	III	Unknown	Unknown	Unknown	T2	N0	cM0
CCCN 618	CCCN control	Unknown	39	2001	Needle biopsy	Right	Invasive ductal carcinoma	III	Unknown	Unknown	Unknown	T4	Nx	cM1
CCCN 619	CCCN control	Unknown	40	2002	Mastectomy	Left	Invasive lobular carcinoma	Unknown	Unknown	Unknown	Unknown	T3	N2	cM0
CCCN 620	CCCN control	Unknown	40	2002	Mastectomy	Left	Invasive ductal carcinoma	III	Unknown	Unknown	Unknown	T2	N1	cM0
CCCN 621	CCCN control	Unknown	38	2001	Mastectomy	Left	Invasive ductal carcinoma	II	Unknown	Unknown	Unknown	T2	N0	cM0
CCCN 622	CCCN control	Unknown	40	2002	Mastectomy	Right	Invasive ductal carcinoma	Unknown	Unknown	Unknown	Unknown	T1	N2	cM0
CCCN 623	CCCN control	Unknown	40	2002	Mastectomy	Right	Other	Unknown	Unknown	Unknown	Unknown	T1	N0	cM0
CCCN 624	CCCN control	Unknown	40	2002	Breast conserving surgery	Right	Invasive ductal carcinoma	I	Unknown	Unknown	Unknown	T1	N1	cM0
CCCN 625	CCCN control	Unknown	38	2000	Mastectomy	Right	Invasive ductal carcinoma	III	Unknown	Unknown	Unknown	T2	N2	cM0
CCCN 626	CCCN control	Unknown	39	2001	Breast conserving surgery	Left	Invasive ductal carcinoma	I	Unknown	Unknown	Unknown	T1	N0	cM0
CCCN 627	CCCN control	Unknown	37	2000	Mastectomy	Left	Invasive ductal carcinoma	Unknown	Unknown	Unknown	Unknown	T2	N1	cM0
CCCN 628	CCCN control	Unknown	39	2002	Mastectomy	Right	Invasive ductal carcinoma	Unknown	Unknown	Unknown	Unknown	T4	N3	cM0
CCCN 629	CCCN control	Unknown	39	2001	Mastectomy	Right	Invasive ductal carcinoma	Unknown	Unknown	Unknown	Unknown	T1	N0	cM0
CCCN 630	CCCN control	Unknown	40	2003	Breast conserving surgery	Left	Invasive ductal carcinoma	Unknown	Unknown	Unknown	Unknown	T1	N0	cM0
CCCN 631	CCCN control	Unknown	38	2001	Breast conserving surgery	Right	Invasive ductal carcinoma	III	Unknown	Unknown	Unknown	T1	N0	cM0
CCCN 632	CCCN control	Unknown	37	2000	Breast conserving surgery	Right	Invasive ductal carcinoma	III	Unknown	Unknown	Unknown	T1	N1	cM0
CCCN 633	CCCN control	Unknown	37	2000	Mastectomy	Right	Invasive ductal carcinoma	I	Unknown	Unknown	Unknown	T2	N1	cM0
CCCN 634	CCCN control	Unknown	37	2000	Needle biopsy	Right	Other	II	Unknown	Unknown	Unknown	T4	N1	cM0
CCCN 635	CCCN control	Unknown	39	2002	Breast conserving surgery	Right	Invasive ductal carcinoma	II	Unknown	Unknown	Unknown	T1	N0	cM0
CCCN 636	CCCN control	Unknown	37	2000	Needle biopsy	Left	Invasive ductal carcinoma	Unknown	Unknown	Unknown	Unknown	T2	N1	cM1
CCCN 637	CCCN control	Unknown	39	2002	Mastectomy	Left	Invasive lobular carcinoma	II	Unknown	Unknown	Unknown	T1	N1	cM0
CCCN 638	CCCN control	Unknown	40	2003	Mastectomy	Right	Invasive ductal carcinoma	III	Unknown	Unknown	Unknown	T2	N2	cM0
CCCN 639	CCCN control	Unknown	38	2001	Breast conserving surgery	Left	Invasive ductal carcinoma	III	Unknown	Unknown	Unknown	T4	N0	cM0
CCCN 640	CCCN control	Unknown	38	2001	Breast conserving surgery	Left	Invasive ductal carcinoma	II	Unknown	Unknown	Unknown	T2	N2	cM0
CCCN 641	CCCN control	Unknown	40	2003	Breast conserving surgery	Right	Invasive ductal carcinoma	II	Unknown	Unknown	Unknown	T1	N0	cM0
CCCN 642	CCCN control	Unknown	38	2001	Breast conserving surgery	Left	Invasive ductal carcinoma	II	Unknown	Unknown	Unknown	T1	N1	cM0
CCCN 643	CCCN control	Unknown	37	2000	Breast conserving surgery	Right	Invasive ductal carcinoma	III	Unknown	Unknown	Unknown	T1	N0	cM0
CCCN 644	CCCN control	Unknown	38	2001	Mastectomy	Left	Invasive ductal carcinoma	II	Unknown	Unknown	Unknown	T3	N0	cM0
CCCN 645	CCCN control	Unknown	38	2001	Mastectomy	Right	Invasive ductal carcinoma	Unknown	Unknown	Unknown	Unknown	T3	N0	cM0
CCCN 646	CCCN control	Unknown	37	2000	Mastectomy	Left	Invasive ductal carcinoma	III	Unknown	Unknown	Unknown	T1	N2	cM0
CCCN 647	CCCN control	Unknown	37	2000	Mastectomy	Right	Invasive ductal carcinoma	Unknown	Unknown	Unknown	Unknown	T2	N3	cM0
CCCN 648	CCCN control	Unknown	40	2003	Breast conserving surgery	Left	Invasive ductal carcinoma	III	Unknown	Unknown	Unknown	T1	N0	cM0
CCCN 649	CCCN control	Unknown	38	2001	Mastectomy	Left	Other	Unknown	Unknown	Unknown	Unknown	T2	N0	cM0
CCCN 650	CCCN control	Unknown	40	2003	Mastectomy	Right	Invasive ductal carcinoma	Unknown	Unknown	Unknown	Unknown	T2	N0	cM0
CCCN 651	CCCN control	Unknown	40	2003	Breast conserving surgery	Left	Invasive ductal carcinoma	III	Unknown	Unknown	Unknown	T2	N0	cM0
CCCN 652	CCCN control	Unknown	39	2002	Mastectomy	Right	Invasive ductal carcinoma	III	Unknown	Unknown	Unknown	T1	N1	cM0
CCCN 653	CCCN control	Unknown	39	2002	Mastectomy	Left	Invasive lobular carcinoma	II	Unknown	Unknown	Unknown	T1	N1	cM0
CCCN 654	CCCN control	Unknown	36	2000	Breast conserving surgery	Right	Other	II	Unknown	Unknown	Unknown	T2	N3	cM0
CCCN 655	CCCN control	Unknown	38	2001	Mastectomy	Left	Invasive ductal carcinoma	III	Unknown	Unknown	Unknown	T2	N1	cM0
CCCN 656	CCCN control	Unknown	37	2000	Breast conserving surgery	Left	Invasive ductal carcinoma	III	Unknown	Unknown	Unknown	T2	N1	cM0
CCCN 657	CCCN control	Unknown	40	2003	Breast conserving surgery	Right	Invasive ductal carcinoma	III	Unknown	Unknown	Unknown	T1	N1	cM0
CCCN 658	CCCN control	Unknown	40	2003	Breast conserving surgery	Left	Invasive ductal carcinoma	III	Unknown	Unknown	Unknown	T1	N0	cM0
CCCN 659	CCCN control	Unknown	40	2003	Mastectomy	Right	Invasive ductal carcinoma	III	Unknown	Unknown	Unknown	T1	N1	cM0
CCCN 660	CCCN control	Unknown	39	2002	Breast conserving surgery	Right	Invasive ductal carcinoma	II	Unknown	Unknown	Unknown	T2	N1	cM0
CCCN 661	CCCN control	Unknown	40	2003	Mastectomy	Left	Invasive ductal carcinoma	II	Unknown	Unknown	Unknown	T3	N1	cM0
CCCN 662	CCCN control	Unknown	39	2002	Breast conserving surgery	Right	Invasive ductal carcinoma	III	Unknown	Unknown	Unknown	T2	N0	cM0
CCCN 663	CCCN control	Unknown	37	2000	Breast conserving surgery	Right	Invasive ductal carcinoma	Unknown	Unknown	Unknown	Unknown	T1	N0	cM0
CCCN 664	CCCN control	Unknown	40	2003	Breast conserving surgery	Right	Invasive ductal carcinoma	II	Unknown	Unknown	Unknown	T1	N1	cM0
CCCN 665	CCCN control	Unknown	40	2003	Breast conserving surgery	Right	Invasive ductal carcinoma	II	Unknown	Unknown	Unknown	T1	N1	cM0
CCCN 666	CCCN control	Unknown	40	2004	Breast conserving surgery	Right	Invasive ductal carcinoma	III	Unknown	Unknown	Unknown	T1	N0	cM0
CCCN 667	CCCN control	Unknown	38	2002	Mastectomy	Right	Other	Unknown	Unknown	Unknown	Unknown	T1	N0	cM0
CCCN 668	CCCN control	Unknown	39	2003	Mastectomy	Right	Invasive ductal carcinoma	III	Unknown	Unknown	Unknown	T2	N1	cM0
CCCN 669	CCCN control	Unknown	38	2001	Breast conserving surgery	Left	Invasive lobular carcinoma	II	Unknown	Unknown	Unknown	T2	N1	cM0
CCCN 670	CCCN control	Unknown	40	2003	Breast conserving surgery	Left	Invasive ductal carcinoma	II	Unknown	Unknown	Unknown	T1	N0	cM0
CCCN 671	CCCN control	Unknown	40	2003	Breast conserving surgery	Right	Invasive ductal carcinoma	III	Unknown	Unknown	Unknown	T1	N0	cM0
CCCN 672	CCCN control	Unknown	38	2002	Breast conserving surgery	Right	Invasive ductal carcinoma	III	Unknown	Unknown	Unknown	T1	N0	cM0
CCCN 673	CCCN control	Unknown	38	2001	Mastectomy	Right	Invasive ductal carcinoma	III	Unknown	Unknown	Unknown	T2	N1	cM0
CCCN 674	CCCN control	Unknown	39	2003	Breast conserving surgery	Right	Invasive ductal carcinoma	III	Unknown	Unknown	Unknown	T2	N1	cM0
CCCN 675	CCCN control	Unknown	38	2002	Mastectomy	Left	Invasive ductal carcinoma	III	Unknown	Unknown	Unknown	T2	N0	cM0
CCCN 676	CCCN control	Unknown	39	2002	Breast conserving surgery	Right	Invasive ductal carcinoma	III	Unknown	Unknown	Unknown	T2	N2	cM0
CCCN 677	CCCN control	Unknown	37	2001	Breast conserving surgery	Left	Invasive ductal carcinoma	Unknown	Unknown	Unknown	Unknown	T1	N0	cM0
CCCN 678	CCCN control	Unknown	40	2004	Mastectomy	Left	Invasive ductolobular carcinoma	II	Unknown	Unknown	Unknown	T1	N0	cM0
CCCN 679	CCCN control	Unknown	38	2002	Breast conserving surgery	Right	Invasive ductal carcinoma	III	Unknown	Unknown	Unknown	T2	N1	cM0
CCCN 680	CCCN control	Unknown	37	2001	Mastectomy	Right	Invasive ductal carcinoma	Unknown	Unknown	Unknown	Unknown	T2	N0	cM0
CCCN 681	CCCN control	Unknown	36	2000	Mastectomy	Left	Invasive lobular carcinoma	Unknown	Unknown	Unknown	Unknown	T4	N0	cM0
CCCN 682	CCCN control	Unknown	36	2000	Breast conserving surgery	Left	Invasive ductal carcinoma	III	Unknown	Unknown	Unknown	T4	N0	cM0
CCCN 683	CCCN control	Unknown	39	2003	Mastectomy	Right	Invasive lobular carcinoma	Unknown	Unknown	Unknown	Unknown	T3	N1	cM0
CCCN 684	CCCN control	Unknown	40	2004	Mastectomy	Left	Invasive ductal carcinoma	III	Unknown	Unknown	Unknown	T1	N0	cM0
CCCN 685	CCCN control	Unknown	40	2003	Breast conserving surgery	Left	Other	III	Unknown	Unknown	Unknown	T1	N0	cM0
CCCN 686	CCCN control	Unknown	38	2002	Mastectomy	Right	Invasive ductal carcinoma	III	Unknown	Unknown	Unknown	T1	N1	cM0
CCCN 687	CCCN control	Unknown	39	2003	Breast conserving surgery	Right	Invasive ductal carcinoma	III	Unknown	Unknown	Unknown	T1	N0	cM0
CCCN 688	CCCN control	Unknown	40	2004	Breast conserving surgery	Right	Invasive ductal carcinoma	III	Unknown	Unknown	Unknown	T1	N1	cM0
CCCN 689	CCCN control	Unknown	38	2002	Breast conserving surgery	Left	Invasive ductolobular carcinoma	Unknown	Unknown	Unknown	Unknown	T1	N0	cM0
CCCN 690	CCCN control	Unknown	40	2003	Breast conserving surgery	Right	Invasive ductal carcinoma	II	Unknown	Unknown	Unknown	T2	N0	cM0
CCCN 691	CCCN control	Unknown	40	2004	Breast conserving surgery	Left	Other	II	Unknown	Unknown	Unknown	T1	N1	cM0
CCCN 692	CCCN control	Unknown	37	2001	Breast conserving surgery	Right	Invasive ductal carcinoma	I	Unknown	Unknown	Unknown	T1	N0	cM0
CCCN 693	CCCN control	Unknown	38	2002	Mastectomy	Left	Invasive ductolobular carcinoma	II	Unknown	Unknown	Unknown	T2	N1	cM0
CCCN 694	CCCN control	Unknown	38	2002	Breast conserving surgery	Right	Invasive ductal carcinoma	I	Unknown	Unknown	Unknown	T1	N0	cM0
CCCN 695	CCCN control	Unknown	38	2002	Breast conserving surgery	Right	Invasive ductal carcinoma	I	Unknown	Unknown	Unknown	T2	N0	cM0
CCCN 696	CCCN control	Unknown	38	2002	Mastectomy	Left	Invasive ductal carcinoma	III	Unknown	Unknown	Unknown	T2	N1	cM0
CCCN 697	CCCN control	Unknown	40	2004	Breast conserving surgery	Left	Invasive ductal carcinoma	II	Unknown	Unknown	Unknown	T1	N3	cM0
CCCN 698	CCCN control	Unknown	40	2003	Breast conserving surgery	Right	Invasive ductal carcinoma	III	Unknown	Unknown	Unknown	T3	N0	cM0
CCCN 699	CCCN control	Unknown	39	2003	Mastectomy	Left	Invasive lobular carcinoma	Unknown	Unknown	Unknown	Unknown	T2	N2	cM0
CCCN 700	CCCN control	Unknown	36	2000	Breast conserving surgery	Left	Invasive lobular carcinoma	Unknown	Unknown	Unknown	Unknown	T2	N0	cM0
CCCN 701	CCCN control	Unknown	38	2002	Mastectomy	Left	Invasive ductal carcinoma	III	Unknown	Unknown	Unknown	T2	N1	cM0
CCCN 702	CCCN control	Unknown	39	2003	Mastectomy	Left	Invasive ductal carcinoma	II	Unknown	Unknown	Unknown	T2	N2	cM0
CCCN 703	CCCN control	Unknown	40	2004	Breast conserving surgery	Right	Invasive ductal carcinoma	III	Unknown	Unknown	Unknown	T2	N2	cM0
CCCN 704	CCCN control	Unknown	36	2000	Breast conserving surgery	Right	Invasive ductal carcinoma	III	Unknown	Unknown	Unknown	T2	N0	cM0
CCCN 705	CCCN control	Unknown	39	2003	Mastectomy	Right	Invasive ductal carcinoma	Unknown	Unknown	Unknown	Unknown	T2	N0	cM0
CCCN 706	CCCN control	Unknown	38	2003	Needle biopsy	Left	Invasive ductal carcinoma	Unknown	Unknown	Unknown	Unknown	T1	N1	cM0
CCCN 707	CCCN control	Unknown	37	2001	Breast conserving surgery	Left	Invasive ductal carcinoma	III	Unknown	Unknown	Unknown	T1	N0	cM0
CCCN 708	CCCN control	Unknown	40	2004	Breast conserving surgery	Right	Invasive ductal carcinoma	III	Unknown	Unknown	Unknown	T2	N1	cM0
CCCN 709	CCCN control	Unknown	36	2000	Needle biopsy	Right	Invasive lobular carcinoma	III	Unknown	Unknown	Unknown	T2	N0	cM1
CCCN 710	CCCN control	Unknown	37	2001	Breast conserving surgery	Left	Invasive lobular carcinoma	Unknown	Unknown	Unknown	Unknown	T2	N1	cM0
CCCN 711	CCCN control	Unknown	37	2001	Breast conserving surgery	Right	Invasive ductal carcinoma	II	Unknown	Unknown	Unknown	T2	N1	cM0
CCCN 712	CCCN control	Unknown	38	2002	Mastectomy	Right	Invasive ductal carcinoma	I	Unknown	Unknown	Unknown	T1	N0	cM0
CCCN 713	CCCN control	Unknown	38	2002	Mastectomy	Left	Invasive ductal carcinoma	III	Unknown	Unknown	Unknown	T2	N1	cM0
CCCN 714	CCCN control	Unknown	37	2001	Needle biopsy	Left	Invasive ductolobular carcinoma	III	Unknown	Unknown	Unknown	T4	N1	cM1
CCCN 715	CCCN control	Unknown	40	2004	Breast conserving surgery	Right	Invasive ductolobular carcinoma	III	Unknown	Unknown	Unknown	T2	N0	cM0
CCCN 716	CCCN control	Unknown	36	2000	Breast conserving surgery	Left	Invasive ductal carcinoma	III	Unknown	Unknown	Unknown	T2	N2	cM0
CCCN 717	CCCN control	Unknown	39	2003	Breast conserving surgery	Right	Invasive ductal carcinoma	Unknown	Unknown	Unknown	Unknown	T1	N1	cM0
CCCN 718	CCCN control	Unknown	40	2004	Mastectomy	Right	Invasive ductal carcinoma	III	Unknown	Unknown	Unknown	T2	N2	cM0
CCCN 719	CCCN control	Unknown	38	2002	Breast conserving surgery	Left	Invasive ductal carcinoma	II	Unknown	Unknown	Unknown	T1	N1	cM0
CCCN 720	CCCN control	Unknown	35	2000	Breast conserving surgery	Left	Other	Unknown	Unknown	Unknown	Unknown	T2	N0	cM0
CCCN 721	CCCN control	Unknown	37	2002	Breast conserving surgery	Left	Invasive ductolobular carcinoma	II	Unknown	Unknown	Unknown	T1	N0	cM0
CCCN 722	CCCN control	Unknown	39	2003	Breast conserving surgery	Left	Invasive ductal carcinoma	II	Unknown	Unknown	Unknown	T2	N0	cM0
CCCN 723	CCCN control	Unknown	38	2002	Breast conserving surgery	Right	Invasive ductal carcinoma	Unknown	Unknown	Unknown	Unknown	T4	N1	cM0
CCCN 724	CCCN control	Unknown	36	2001	Mastectomy	Left	Invasive ductolobular carcinoma	II	Unknown	Unknown	Unknown	T1	N1	cM0
CCCN 725	CCCN control	Unknown	38	2002	Breast conserving surgery	Left	Invasive ductal carcinoma	III	Unknown	Unknown	Unknown	T2	N1	cM0
CCCN 726	CCCN control	Unknown	35	2000	Mastectomy	Right	Invasive ductal carcinoma	III	Unknown	Unknown	Unknown	T2	N1	cM0
CCCN 727	CCCN control	Unknown	38	2002	Breast conserving surgery	Left	Invasive ductal carcinoma	II	Unknown	Unknown	Unknown	T1	N0	cM0
CCCN 728	CCCN control	Unknown	40	2004	Mastectomy	Right	Invasive ductal carcinoma	III	Unknown	Unknown	Unknown	T2	N0	cM0
CCCN 729	CCCN control	Unknown	38	2003	Breast conserving surgery	Left	Invasive ductal carcinoma	Unknown	Unknown	Unknown	Unknown	T1	N0	cM0
CCCN 730	CCCN control	Unknown	39	2003	Breast conserving surgery	Left	Invasive ductal carcinoma	III	Unknown	Unknown	Unknown	T2	N2	cM0
CCCN 731	CCCN control	Unknown	40	2005	Mastectomy	Right	Invasive ductal carcinoma	II	Negative	Positive	Positive	T2	N2	cM0
CCCN 732	CCCN control	Unknown	40	2005	Breast conserving surgery	Right	Invasive ductal carcinoma	II	Positive	Positive	Negative	T1	N0	cM0
CCCN 733	CCCN control	Unknown	39	2003	Breast conserving surgery	Right	Other	III	Unknown	Unknown	Unknown	T1	N0	cM0
CCCN 734	CCCN control	Unknown	38	2003	Breast conserving surgery	Left	Invasive ductal carcinoma	III	Unknown	Unknown	Unknown	T1	N1	cM0
CCCN 735	CCCN control	Unknown	37	2002	Breast conserving surgery	Right	Invasive ductal carcinoma	II	Unknown	Unknown	Unknown	T2	N1	cM0
CCCN 736	CCCN control	Unknown	35	2000	Breast conserving surgery	Right	Invasive ductal carcinoma	III	Unknown	Unknown	Unknown	T2	N0	cM0
CCCN 737	CCCN control	Unknown	36	2000	Breast conserving surgery	Right	Invasive ductal carcinoma	II	Unknown	Unknown	Unknown	T1	N0	cM0
CCCN 738	CCCN control	Unknown	37	2002	Breast conserving surgery	Left	Invasive ductal carcinoma	Unknown	Unknown	Unknown	Unknown	T2	N3	cM0
CCCN 739	CCCN control	Unknown	40	2004	Breast conserving surgery	Left	Invasive ductal carcinoma	II	Unknown	Unknown	Unknown	T1	N1	cM0
CCCN 740	CCCN control	Unknown	37	2002	Mastectomy	Left	Invasive ductal carcinoma	Unknown	Unknown	Unknown	Unknown	T1	N1	cM0
CCCN 741	CCCN control	Unknown	36	2001	Breast conserving surgery	Right	Invasive ductal carcinoma	II	Unknown	Unknown	Unknown	T1	N0	cM0
CCCN 742	CCCN control	Unknown	35	2000	Breast conserving surgery	Left	Invasive ductal carcinoma	II	Unknown	Unknown	Unknown	T1	N1	cM0
CCCN 743	CCCN control	Unknown	36	2001	Mastectomy	Left	Invasive ductal carcinoma	III	Unknown	Unknown	Unknown	T3	N2	cM1
CCCN 744	CCCN control	Unknown	39	2003	Mastectomy	Left	Invasive ductal carcinoma	III	Unknown	Unknown	Unknown	T3	N1	cM0
CCCN 745	CCCN control	Unknown	40	2005	Breast conserving surgery	Right	Invasive ductal carcinoma	III	Positive	Positive	Negative	T2	N2	cM0
CCCN 746	CCCN control	Unknown	40	2004	Mastectomy	Left	Invasive ductal carcinoma	III	Unknown	Unknown	Unknown	T2	N0	cM0
CCCN 747	CCCN control	Unknown	35	2000	Breast conserving surgery	Left	Invasive ductal carcinoma	II	Unknown	Unknown	Unknown	T1	N0	cM0
CCCN 748	CCCN control	Unknown	40	2005	Breast conserving surgery	Left	Invasive ductal carcinoma	II	Positive	Positive	Negative	T1	N1	cM0
CCCN 749	CCCN control	Unknown	37	2002	Breast conserving surgery	Right	Invasive ductal carcinoma	III	Unknown	Unknown	Unknown	T1	N1	cM0
CCCN 750	CCCN control	Unknown	40	2004	Breast conserving surgery	Left	Invasive ductal carcinoma	III	Unknown	Unknown	Unknown	T1	N0	cM0
CCCN 751	CCCN control	Unknown	39	2003	Mastectomy	Left	Invasive ductal carcinoma	III	Unknown	Unknown	Unknown	T2	N2	cM0
CCCN 752	CCCN control	Unknown	36	2001	Breast conserving surgery	Left	Invasive ductal carcinoma	Unknown	Unknown	Unknown	Unknown	T1	N0	cM0
CCCN 753	CCCN control	Unknown	39	2004	Mastectomy	Left	Invasive lobular carcinoma	II	Unknown	Unknown	Unknown	T2	N1	cM0
CCCN 754	CCCN control	Unknown	35	2000	Breast conserving surgery	Right	Invasive lobular carcinoma	II	Unknown	Unknown	Unknown	T2	N2	cM0
CCCN 755	CCCN control	Unknown	39	2004	Mastectomy	Left	Invasive ductal carcinoma	III	Unknown	Unknown	Unknown	T1	N0	cM0
CCCN 756	CCCN control	Unknown	38	2002	Breast conserving surgery	Right	Invasive ductal carcinoma	III	Unknown	Unknown	Unknown	T2	N1	cM0
CCCN 757	CCCN control	Unknown	39	2004	Mastectomy	Right	Invasive ductal carcinoma	III	Unknown	Unknown	Unknown	T2	N1	cM0
CCCN 758	CCCN control	Unknown	35	2000	Mastectomy	Right	Invasive ductal carcinoma	II	Unknown	Unknown	Unknown	T1	N1	cM0
CCCN 759	CCCN control	Unknown	40	2005	Mastectomy	Right	Invasive ductal carcinoma	I	Positive	Positive	Negative	T1	N0	cM0
CCCN 760	CCCN control	Unknown	35	2000	Needle biopsy	Left	Invasive ductal carcinoma	Unknown	Unknown	Unknown	Unknown	Tx	N0	cM0
CCCN 761	CCCN control	Unknown	37	2002	Mastectomy	Left	Invasive ductal carcinoma	Unknown	Unknown	Unknown	Unknown	T2	N0	cM0
CCCN 762	CCCN control	Unknown	40	2005	Breast conserving surgery	Right	Invasive ductal carcinoma	III	Positive	Negative	Positive	T1	N1	cM0
CCCN 763	CCCN control	Unknown	40	2005	Mastectomy	Right	Invasive ductal carcinoma	Unknown	Negative	Negative	Negative	T2	N1	cM0
CCCN 764	CCCN control	Unknown	40	2005	Mastectomy	Right	Invasive ductal carcinoma	II	Positive	Positive	Negative	T1	N1	cM0
CCCN 765	CCCN control	Unknown	37	2002	Mastectomy	Right	Invasive ductal carcinoma	II	Unknown	Unknown	Unknown	T2	N1	cM0
CCCN 766	CCCN control	Unknown	39	2004	Breast conserving surgery	Left	Invasive ductal carcinoma	III	Unknown	Unknown	Unknown	T2	N1	cM0
CCCN 767	CCCN control	Unknown	35	2000	Mastectomy	Left	Invasive ductal carcinoma	III	Unknown	Unknown	Unknown	T1	N0	cM0
CCCN 768	CCCN control	Unknown	37	2002	Breast conserving surgery	Right	Invasive ductal carcinoma	II	Unknown	Unknown	Unknown	T1	N0	cM0
CCCN 769	CCCN control	Unknown	40	2005	Breast conserving surgery	Left	Invasive ductal carcinoma	II	Positive	Positive	Negative	T1	N1	cM0
CCCN 770	CCCN control	Unknown	38	2003	Mastectomy	Right	Other	II	Unknown	Unknown	Unknown	T2	N0	cM0
CCCN 771	CCCN control	Unknown	40	2005	Mastectomy	Right	Other	III	Positive	Positive	Positive	T1	N0	cM0
CCCN 772	CCCN control	Unknown	36	2001	Breast conserving surgery	Left	Invasive ductal carcinoma	III	Unknown	Unknown	Unknown	T1	N1	cM0
CCCN 773	CCCN control	Unknown	38	2003	Breast conserving surgery	Left	Invasive ductal carcinoma	III	Unknown	Unknown	Unknown	T2	N1	cM0
CCCN 774	CCCN control	Unknown	40	2005	Mastectomy	Right	Invasive ductal carcinoma	I	Positive	Positive	Negative	T1	N0	cM0
CCCN 775	CCCN control	Unknown	40	2005	Mastectomy	Left	Invasive ductal carcinoma	III	Negative	Negative	Positive	T2	N0	cM0
CCCN 776	CCCN control	Unknown	38	2003	Breast conserving surgery	Left	Invasive ductal carcinoma	Unknown	Unknown	Unknown	Unknown	T2	N1	cM0
CCCN 777	CCCN control	Unknown	39	2004	Breast conserving surgery	Left	Invasive ductal carcinoma	III	Unknown	Unknown	Unknown	T2	N3	cM0
CCCN 778	CCCN control	Unknown	38	2003	Breast conserving surgery	Right	Invasive lobular carcinoma	II	Unknown	Unknown	Unknown	T1	N0	cM0
CCCN 779	CCCN control	Unknown	38	2003	Mastectomy	Left	Invasive ductal carcinoma	III	Unknown	Unknown	Unknown	T1	N0	cM0
CCCN 780	CCCN control	Unknown	37	2002	Mastectomy	Right	Invasive ductolobular carcinoma	Unknown	Unknown	Unknown	Unknown	T2	N2	cM0
CCCN 781	CCCN control	Unknown	38	2003	Mastectomy	Left	Invasive ductal carcinoma	III	Unknown	Unknown	Unknown	T3	N1	cM0
CCCN 782	CCCN control	Unknown	39	2004	Breast conserving surgery	Left	Other	I	Unknown	Unknown	Unknown	T1	N1	cM0
CCCN 783	CCCN control	Unknown	34	2000	Breast conserving surgery	Right	Invasive ductal carcinoma	III	Unknown	Unknown	Unknown	T1	N0	cM0
CCCN 784	CCCN control	Unknown	38	2003	Breast conserving surgery	Left	Invasive ductal carcinoma	III	Unknown	Unknown	Unknown	T1	N0	cM0
CCCN 785	CCCN control	Unknown	35	2000	Mastectomy	Right	Invasive ductal carcinoma	III	Unknown	Unknown	Unknown	T3	N2	cM0
CCCN 786	CCCN control	Unknown	40	2005	Breast conserving surgery	Left	Invasive ductolobular carcinoma	III	Positive	Positive	Positive	T1	N0	cM0
CCCN 787	CCCN control	Unknown	39	2004	Breast conserving surgery	Left	Invasive ductal carcinoma	I	Unknown	Unknown	Unknown	T1	N1	cM0
CCCN 788	CCCN control	Unknown	35	2000	Mastectomy	Left	Invasive ductal carcinoma	II	Unknown	Unknown	Unknown	T1	N0	cM0
CCCN 789	CCCN control	Unknown	35	2001	Mastectomy	Left	Invasive ductal carcinoma	III	Unknown	Unknown	Unknown	T4	N1	cM0
CCCN 790	CCCN control	Unknown	35	2001	Breast conserving surgery	Left	Invasive ductal carcinoma	II	Unknown	Unknown	Unknown	T1	N1	cM0
CCCN 791	CCCN control	Unknown	40	2005	Breast conserving surgery	Left	Other	Unknown	Positive	Positive	Negative	T2	N0	cM0
CCCN 792	CCCN control	Unknown	37	2003	Mastectomy	Right	Invasive ductal carcinoma	III	Unknown	Unknown	Unknown	T2	N0	cM0
CCCN 793	CCCN control	Unknown	39	2004	Breast conserving surgery	Left	Invasive ductal carcinoma	III	Unknown	Unknown	Unknown	T1	N0	cM0
CCCN 794	CCCN control	Unknown	39	2004	Mastectomy	Left	Invasive ductal carcinoma	Unknown	Unknown	Unknown	Unknown	T4	N3	cM0
CCCN 795	CCCN control	Unknown	36	2001	Breast conserving surgery	Right	Invasive ductal carcinoma	I	Unknown	Unknown	Unknown	T1	N0	cM0
CCCN 796	CCCN control	Unknown	35	2000	Needle biopsy	Left	Invasive ductal carcinoma	III	Unknown	Unknown	Unknown	T1	N1	cM0
CCCN 797	CCCN control	Unknown	36	2001	Mastectomy	Right	Invasive ductal carcinoma	Unknown	Unknown	Unknown	Unknown	T2	N1	cM0
CCCN 798	CCCN control	Unknown	38	2003	Mastectomy	Left	Invasive ductal carcinoma	II	Unknown	Unknown	Unknown	T1	N0	cM0
CCCN 799	CCCN control	Unknown	39	2005	Mastectomy	Left	Invasive ductal carcinoma	III	Negative	Negative	Negative	T2	N0	cM0
CCCN 800	CCCN control	Unknown	37	2002	Breast conserving surgery	Left	Invasive ductal carcinoma	Unknown	Unknown	Unknown	Unknown	T2	N0	cM0
CCCN 801	CCCN control	Unknown	40	2005	Breast conserving surgery	Right	Invasive ductal carcinoma	Unknown	Positive	Positive	Positive	T2	N1	cM0
CCCN 802	CCCN control	Unknown	39	2005	Breast conserving surgery	Right	Invasive ductal carcinoma	Unknown	Unknown	Unknown	Positive	T2	N0	cM0
CCCN 803	CCCN control	Unknown	34	2000	Mastectomy	Right	Invasive ductal carcinoma	III	Unknown	Unknown	Unknown	T3	N3	cM0
CCCN 804	CCCN control	Unknown	35	2001	Breast conserving surgery	Left	Invasive ductal carcinoma	I	Unknown	Unknown	Unknown	T1	N0	cM0
CCCN 805	CCCN control	Unknown	37	2002	Mastectomy	Left	Invasive ductal carcinoma	III	Unknown	Unknown	Unknown	T2	N1	cM0
CCCN 806	CCCN control	Unknown	35	2001	Breast conserving surgery	Left	Invasive ductal carcinoma	III	Unknown	Unknown	Unknown	T1	N1	cM0
CCCN 807	CCCN control	Unknown	39	2004	Breast conserving surgery	Right	Invasive ductal carcinoma	II	Unknown	Unknown	Unknown	T1	N0	cM0
CCCN 808	CCCN control	Unknown	35	2000	Breast conserving surgery	Right	Invasive ductal carcinoma	III	Unknown	Unknown	Unknown	T2	N0	cM0
CCCN 809	CCCN control	Unknown	39	2005	Breast conserving surgery	Right	Invasive ductal carcinoma	III	Positive	Negative	Positive	T1	N0	cM0
CCCN 810	CCCN control	Unknown	36	2002	Mastectomy	Left	Invasive ductal carcinoma	II	Unknown	Unknown	Unknown	T3	N3	cM0
CCCN 811	CCCN control	Unknown	40	2005	Breast conserving surgery	Right	Invasive lobular carcinoma	II	Positive	Positive	Negative	T2	N0	cM0
CCCN 812	CCCN control	Unknown	37	2003	Mastectomy	Left	Invasive ductolobular carcinoma	III	Unknown	Unknown	Unknown	T2	N3	cM1
CCCN 813	CCCN control	Unknown	39	2005	Mastectomy	Left	Invasive ductal carcinoma	II	Positive	Positive	Negative	T1	N0	cM0
CCCN 814	CCCN control	Unknown	36	2002	Mastectomy	Left	Invasive ductal carcinoma	II	Unknown	Unknown	Unknown	T1	N1	cM0
CCCN 815	CCCN control	Unknown	36	2001	Mastectomy	Left	Invasive ductal carcinoma	Unknown	Unknown	Unknown	Unknown	T2	N1	cM0
CCCN 816	CCCN control	Unknown	38	2003	Breast conserving surgery	Left	Invasive ductal carcinoma	I	Unknown	Unknown	Unknown	T1	N1	cM0
CCCN 817	CCCN control	Unknown	39	2005	Mastectomy	Left	Other	III	Negative	Negative	Negative	T2	N0	cM0
CCCN 818	CCCN control	Unknown	37	2003	Breast conserving surgery	Right	Invasive ductal carcinoma	III	Unknown	Unknown	Unknown	T1	N1	cM0
CCCN 819	CCCN control	Unknown	34	2000	Mastectomy	Right	Invasive ductal carcinoma	II	Unknown	Unknown	Unknown	T1	N0	cM0
CCCN 820	CCCN control	Unknown	40	2005	Mastectomy	Left	Invasive ductal carcinoma	III	Positive	Positive	Negative	T2	N0	cM0
CCCN 821	CCCN control	Unknown	39	2004	Breast conserving surgery	Left	Invasive ductal carcinoma	III	Unknown	Unknown	Unknown	T1	N0	cM0
CCCN 822	CCCN control	Unknown	34	2000	Mastectomy	Right	Invasive ductal carcinoma	II	Unknown	Unknown	Unknown	T3	N1	cM0
CCCN 823	CCCN control	Unknown	40	2005	Breast conserving surgery	Left	Invasive ductal carcinoma	Unknown	Positive	Positive	Negative	T1	N2	cM0
CCCN 824	CCCN control	Unknown	36	2002	Breast conserving surgery	Right	Invasive lobular carcinoma	II	Unknown	Unknown	Unknown	T1	N0	cM0
CCCN 825	CCCN control	Unknown	36	2002	Mastectomy	Left	Invasive lobular carcinoma	III	Unknown	Unknown	Unknown	T2	N2	cM0
CCCN 826	CCCN control	Unknown	36	2001	Mastectomy	Left	Invasive ductal carcinoma	II	Unknown	Unknown	Unknown	T2	N0	cM0
CCCN 827	CCCN control	Unknown	38	2004	Mastectomy	Left	Invasive ductal carcinoma	Unknown	Unknown	Unknown	Unknown	Tx	N1	cM0
CCCN 828	CCCN control	Unknown	39	2005	Mastectomy	Right	Invasive ductal carcinoma	II	Positive	Negative	Negative	T1	N0	cM0
CCCN 829	CCCN control	Unknown	39	2004	Mastectomy	Left	Invasive ductal carcinoma	II	Unknown	Unknown	Unknown	T1	N1	cM0
CCCN 830	CCCN control	Unknown	38	2003	Breast conserving surgery	Right	Invasive ductal carcinoma	III	Unknown	Unknown	Unknown	T2	N0	cM0
CCCN 831	CCCN control	Unknown	39	2004	Mastectomy	Right	Invasive ductal carcinoma	III	Unknown	Unknown	Unknown	T2	N2	cM0
CCCN 832	CCCN control	Unknown	34	2000	Breast conserving surgery	Right	Invasive ductal carcinoma	Unknown	Unknown	Unknown	Unknown	T3	N2	cM0
CCCN 833	CCCN control	Unknown	36	2002	Breast conserving surgery	Left	Invasive ductal carcinoma	III	Unknown	Unknown	Unknown	T1	N0	cM0
CCCN 834	CCCN control	Unknown	39	2004	Breast conserving surgery	Left	Invasive ductal carcinoma	III	Unknown	Unknown	Unknown	T1	N1	cM0
CCCN 835	CCCN control	Unknown	38	2004	Breast conserving surgery	Right	Invasive ductal carcinoma	III	Unknown	Unknown	Unknown	T3	N1	cM0
CCCN 836	CCCN control	Unknown	39	2005	Breast conserving surgery	Left	Invasive ductal carcinoma	III	Positive	Negative	Positive	T1	N0	cM0
CCCN 837	CCCN control	Unknown	39	2004	Breast conserving surgery	Left	Invasive ductal carcinoma	II	Unknown	Unknown	Unknown	T1	N0	cM0
CCCN 838	CCCN control	Unknown	38	2004	Breast conserving surgery	Left	Invasive ductal carcinoma	Unknown	Unknown	Unknown	Unknown	T1	N0	cM0
CCCN 839	CCCN control	Unknown	37	2002	Breast conserving surgery	Left	Invasive ductal carcinoma	III	Unknown	Unknown	Unknown	T1	N1	cM0
CCCN 840	CCCN control	Unknown	35	2001	Mastectomy	Left	Invasive ductal carcinoma	III	Unknown	Unknown	Unknown	T1	N1	cM0
CCCN 841	CCCN control	Unknown	37	2003	Breast conserving surgery	Left	Invasive ductal carcinoma	II	Unknown	Unknown	Unknown	T1	N0	cM0
CCCN 842	CCCN control	Unknown	38	2004	Breast conserving surgery	Right	Invasive ductal carcinoma	III	Unknown	Unknown	Unknown	T1	N0	cM0
CCCN 843	CCCN control	Unknown	39	2005	Mastectomy	Left	Invasive ductal carcinoma	III	Positive	Positive	Negative	T2	N2	cM0
CCCN 844	CCCN control	Unknown	34	2000	Breast conserving surgery	Right	Invasive ductal carcinoma	III	Unknown	Unknown	Unknown	T1	N0	cM0
CCCN 845	CCCN control	Unknown	35	2001	Breast conserving surgery	Left	Invasive ductal carcinoma	Unknown	Unknown	Unknown	Unknown	T1	N0	cM0
CCCN 846	CCCN control	Unknown	39	2005	Breast conserving surgery	Left	Invasive ductal carcinoma	II	Positive	Positive	Negative	T1	N3	cM1
CCCN 847	CCCN control	Unknown	37	2003	Mastectomy	Right	Invasive ductal carcinoma	III	Unknown	Unknown	Unknown	T4	N3	cM0
CCCN 848	CCCN control	Unknown	36	2002	Mastectomy	Right	Invasive ductal carcinoma	III	Unknown	Unknown	Unknown	T2	N2	cM0
CCCN 849	CCCN control	Unknown	38	2004	Breast conserving surgery	Right	Invasive ductal carcinoma	II	Unknown	Unknown	Unknown	T2	N1	cM0
CCCN 850	CCCN control	Unknown	38	2004	Needle biopsy	Right	Invasive ductal carcinoma	Unknown	Unknown	Unknown	Unknown	T4	Nx	cM1
CCCN 851	CCCN control	Unknown	37	2003	Mastectomy	Left	Invasive ductal carcinoma	III	Unknown	Unknown	Unknown	T2	N2	cM0
CCCN 852	CCCN control	Unknown	36	2002	Mastectomy	Right	Invasive ductal carcinoma	II	Unknown	Unknown	Unknown	T2	N3	cM0
CCCN 853	CCCN control	Unknown	37	2004	Mastectomy	Right	Invasive ductal carcinoma	III	Unknown	Unknown	Unknown	T3	N2	cM0
CCCN 854	CCCN control	Unknown	38	2004	Breast conserving surgery	Right	Invasive ductal carcinoma	III	Unknown	Unknown	Unknown	T1	N0	cM0
CCCN 855	CCCN control	Unknown	38	2004	Breast conserving surgery	Left	Invasive ductal carcinoma	Unknown	Unknown	Unknown	Unknown	T2	N0	cM0
CCCN 856	CCCN control	Unknown	35	2001	Mastectomy	Left	Invasive lobular carcinoma	II	Unknown	Unknown	Unknown	T2	N1	cM0
CCCN 857	CCCN control	Unknown	39	2005	Breast conserving surgery	Right	Invasive ductal carcinoma	II	Positive	Positive	Negative	T1	N0	cM0
CCCN 858	CCCN control	Unknown	34	2000	Mastectomy	Left	Invasive ductal carcinoma	Unknown	Unknown	Unknown	Unknown	T1	N0	cM0
CCCN 859	CCCN control	Unknown	35	2001	Mastectomy	Right	Invasive ductal carcinoma	Unknown	Unknown	Unknown	Unknown	T2	N0	cM0
CCCN 860	CCCN control	Unknown	36	2003	Breast conserving surgery	Left	Invasive ductal carcinoma	III	Unknown	Unknown	Unknown	T1	N0	cM0
CCCN 861	CCCN control	Unknown	34	2001	Breast conserving surgery	Right	Invasive ductal carcinoma	II	Unknown	Unknown	Unknown	T1	N1	cM0
CCCN 862	CCCN control	Unknown	39	2005	Needle biopsy	Left	Invasive ductal carcinoma	II	Negative	Negative	Positive	T2	N1	cM1
CCCN 863	CCCN control	Unknown	36	2002	Mastectomy	Left	Other	I	Unknown	Unknown	Unknown	T2	N0	cM0
CCCN 864	CCCN control	Unknown	36	2002	Mastectomy	Right	Invasive ductal carcinoma	II	Unknown	Unknown	Unknown	T1	N1	cM0
CCCN 865	CCCN control	Unknown	36	2002	Breast conserving surgery	Right	Invasive ductal carcinoma	III	Unknown	Unknown	Unknown	T2	N0	cM0
CCCN 866	CCCN control	Unknown	36	2002	Breast conserving surgery	Right	Invasive ductal carcinoma	Unknown	Unknown	Unknown	Unknown	T2	N1	cM0
CCCN 867	CCCN control	Unknown	37	2003	Mastectomy	Right	Invasive ductal carcinoma	III	Unknown	Unknown	Unknown	T1	N1	cM0
CCCN 868	CCCN control	Unknown	36	2002	Mastectomy	Right	Invasive ductal carcinoma	III	Unknown	Unknown	Unknown	T4	N2	cM0
CCCN 869	CCCN control	Unknown	35	2001	Breast conserving surgery	Right	Invasive ductal carcinoma	I	Unknown	Unknown	Unknown	T1	N0	cM0
CCCN 870	CCCN control	Unknown	35	2001	Breast conserving surgery	Left	Invasive ductal carcinoma	II	Unknown	Unknown	Unknown	T1	N0	cM0
CCCN 871	CCCN control	Unknown	34	2001	Mastectomy	Right	Invasive ductal carcinoma	Unknown	Unknown	Unknown	Unknown	T1	N1	cM0
CCCN 872	CCCN control	Unknown	37	2003	Breast conserving surgery	Left	Invasive ductal carcinoma	III	Unknown	Unknown	Unknown	T1	N0	cM0
CCCN 873	CCCN control	Unknown	37	2003	Mastectomy	Right	Invasive lobular carcinoma	Unknown	Unknown	Unknown	Unknown	T2	N2	cM0
CCCN 874	CCCN control	Unknown	38	2005	Breast conserving surgery	Right	Invasive ductal carcinoma	II	Positive	Positive	Negative	T1	N0	cM0
CCCN 875	CCCN control	Unknown	38	2004	Breast conserving surgery	Left	Invasive ductal carcinoma	II	Unknown	Unknown	Unknown	T1	N0	cM0
CCCN 876	CCCN control	Unknown	37	2004	Breast conserving surgery	Left	Invasive lobular carcinoma	Unknown	Unknown	Unknown	Unknown	T1	N0	cM0
CCCN 877	CCCN control	Unknown	34	2000	Breast conserving surgery	Left	Invasive lobular carcinoma	II	Unknown	Unknown	Unknown	T2	N0	cM0
CCCN 878	CCCN control	Unknown	36	2003	Breast conserving surgery	Right	Invasive ductal carcinoma	II	Unknown	Unknown	Unknown	T1	N0	cM0
CCCN 879	CCCN control	Unknown	39	2005	Breast conserving surgery	Right	Other	I	Positive	Positive	Negative	T1	N1	cM0
CCCN 880	CCCN control	Unknown	34	2001	Breast conserving surgery	Right	Invasive ductal carcinoma	III	Unknown	Unknown	Unknown	T2	N0	cM0
CCCN 881	CCCN control	Unknown	38	2005	Breast conserving surgery	Right	Invasive ductal carcinoma	III	Positive	Positive	Negative	T1	N0	cM0
CCCN 882	CCCN control	Unknown	38	2005	Needle biopsy	Left	Invasive ductal carcinoma	Unknown	Unknown	Unknown	Unknown	T3	N1	cM0
CCCN 883	CCCN control	Unknown	33	2000	Breast conserving surgery	Left	Invasive ductal carcinoma	II	Unknown	Unknown	Unknown	T1	N0	cM0
CCCN 884	CCCN control	Unknown	36	2003	Mastectomy	Right	Invasive lobular carcinoma	II	Unknown	Unknown	Unknown	T2	N0	cM0
CCCN 885	CCCN control	Unknown	38	2004	Mastectomy	Left	Invasive ductal carcinoma	II	Unknown	Unknown	Unknown	T1	N0	cM0
CCCN 886	CCCN control	Unknown	38	2005	Breast conserving surgery	Left	Invasive ductal carcinoma	III	Unknown	Unknown	Negative	T2	N1	cM0
CCCN 887	CCCN control	Unknown	37	2004	Mastectomy	Left	Invasive ductolobular carcinoma	II	Unknown	Unknown	Unknown	T2	N1	cM0
CCCN 888	CCCN control	Unknown	38	2005	Breast conserving surgery	Right	Invasive ductal carcinoma	III	Negative	Negative	Negative	T2	N0	cM0
CCCN 889	CCCN control	Unknown	36	2003	Breast conserving surgery	Right	Invasive ductal carcinoma	III	Unknown	Unknown	Unknown	T3	N0	cM0
CCCN 890	CCCN control	Unknown	37	2004	Needle biopsy	Right	Invasive ductal carcinoma	Unknown	Unknown	Unknown	Unknown	T2	N1	cM1
CCCN 891	CCCN control	Unknown	36	2003	Breast conserving surgery	Right	Invasive ductal carcinoma	II	Unknown	Unknown	Unknown	T1	N0	cM0
CCCN 892	CCCN control	Unknown	34	2001	Mastectomy	Left	Invasive ductal carcinoma	III	Unknown	Unknown	Unknown	T2	N0	cM0
CCCN 893	CCCN control	Unknown	38	2004	Needle biopsy	Left	Invasive ductal carcinoma	III	Unknown	Unknown	Unknown	T2	N1	cM0
CCCN 894	CCCN control	Unknown	36	2002	Breast conserving surgery	Right	Invasive ductal carcinoma	III	Unknown	Unknown	Unknown	T2	N0	cM0
CCCN 895	CCCN control	Unknown	37	2004	Needle biopsy	Right	Invasive ductal carcinoma	III	Unknown	Unknown	Unknown	T3	N1	cM1
CCCN 896	CCCN control	Unknown	37	2004	Mastectomy	Left	Invasive ductal carcinoma	Unknown	Unknown	Unknown	Unknown	T4	N1	cM0
CCCN 897	CCCN control	Unknown	35	2002	Mastectomy	Right	Invasive ductal carcinoma	Unknown	Unknown	Unknown	Unknown	T2	N1	cM0
CCCN 898	CCCN control	Unknown	38	2005	Breast conserving surgery	Right	Invasive ductal carcinoma	II	Positive	Positive	Negative	T2	N0	cM0
CCCN 899	CCCN control	Unknown	36	2003	Breast conserving surgery	Right	Invasive ductal carcinoma	III	Unknown	Unknown	Unknown	T1	N0	cM0
CCCN 900	CCCN control	Unknown	35	2001	Breast conserving surgery	Left	Invasive ductal carcinoma	III	Unknown	Unknown	Unknown	T1	N0	cM0
CCCN 901	CCCN control	Unknown	33	2000	Mastectomy	Left	Invasive ductal carcinoma	III	Unknown	Unknown	Unknown	T3	N1	cM0
CCCN 902	CCCN control	Unknown	37	2004	Breast conserving surgery	Left	Other	I	Unknown	Unknown	Unknown	T1	N0	cM0
CCCN 903	CCCN control	Unknown	35	2002	Mastectomy	Left	Invasive ductal carcinoma	III	Unknown	Unknown	Unknown	T1	N0	cM0
CCCN 904	CCCN control	Unknown	37	2004	Needle biopsy	Left	Invasive ductal carcinoma	Unknown	Unknown	Unknown	Unknown	T1	Nx	cM0
CCCN 905	CCCN control	Unknown	38	2005	Breast conserving surgery	Left	Invasive lobular carcinoma	II	Positive	Positive	Positive	T2	N1	cM0
CCCN 906	CCCN control	Unknown	35	2002	Breast conserving surgery	Left	Invasive ductal carcinoma	Unknown	Unknown	Unknown	Unknown	T3	N1	cM0
CCCN 907	CCCN control	Unknown	35	2002	Mastectomy	Left	Invasive ductal carcinoma	III	Unknown	Unknown	Unknown	T2	N1	cM0
CCCN 908	CCCN control	Unknown	36	2004	Mastectomy	Left	Invasive lobular carcinoma	Unknown	Unknown	Unknown	Unknown	T1	N0	cM0
CCCN 909	CCCN control	Unknown	36	2003	Breast conserving surgery	Right	Invasive ductal carcinoma	III	Unknown	Unknown	Unknown	T1	N0	cM0
CCCN 910	CCCN control	Unknown	35	2003	Breast conserving surgery	Left	Invasive ductal carcinoma	III	Unknown	Unknown	Unknown	T1	N2	cM0
CCCN 911	CCCN control	Unknown	33	2000	Mastectomy	Right	Invasive ductal carcinoma	III	Unknown	Unknown	Unknown	T1	N2	cM0
CCCN 912	CCCN control	Unknown	37	2004	Breast conserving surgery	Right	Invasive ductal carcinoma	II	Unknown	Unknown	Unknown	T1	N0	cM0
CCCN 913	CCCN control	Unknown	35	2002	Mastectomy	Left	Invasive ductal carcinoma	I	Unknown	Unknown	Unknown	T2	N1	cM0
CCCN 914	CCCN control	Unknown	33	2000	Breast conserving surgery	Right	Invasive ductal carcinoma	III	Unknown	Unknown	Unknown	T1	N1	cM0
CCCN 915	CCCN control	Unknown	35	2002	Mastectomy	Left	Invasive ductal carcinoma	III	Unknown	Unknown	Unknown	T2	N2	cM0
CCCN 916	CCCN control	Unknown	37	2004	Breast conserving surgery	Right	Invasive ductal carcinoma	I	Unknown	Unknown	Unknown	T2	N1	cM0
CCCN 917	CCCN control	Unknown	36	2004	Mastectomy	Right	Invasive ductal carcinoma	III	Unknown	Unknown	Unknown	T1	N3	cM0
CCCN 918	CCCN control	Unknown	34	2002	Breast conserving surgery	Left	Invasive ductal carcinoma	II	Unknown	Unknown	Unknown	T1	N0	cM0
CCCN 919	CCCN control	Unknown	34	2002	Breast conserving surgery	Right	Invasive ductal carcinoma	III	Unknown	Unknown	Unknown	T2	N1	cM0
CCCN 920	CCCN control	Unknown	32	2000	Breast conserving surgery	Left	Invasive ductal carcinoma	Unknown	Unknown	Unknown	Unknown	T1	N1	cM0
CCCN 921	CCCN control	Unknown	34	2001	Breast conserving surgery	Right	Invasive ductal carcinoma	III	Unknown	Unknown	Unknown	T1	N2	cM0
CCCN 922	CCCN control	Unknown	35	2002	Breast conserving surgery	Left	Invasive ductal carcinoma	II	Unknown	Unknown	Unknown	T2	N0	cM0
CCCN 923	CCCN control	Unknown	37	2004	Mastectomy	Left	Invasive ductal carcinoma	III	Unknown	Unknown	Unknown	T2	N0	cM0
CCCN 924	CCCN control	Unknown	33	2001	Breast conserving surgery	Right	Invasive ductal carcinoma	III	Unknown	Unknown	Unknown	T1	N0	cM0
CCCN 925	CCCN control	Unknown	36	2003	Breast conserving surgery	Left	Other	III	Unknown	Unknown	Unknown	T2	N3	cM0
CCCN 926	CCCN control	Unknown	37	2005	Breast conserving surgery	Right	Invasive ductal carcinoma	III	Positive	Positive	Unknown	T2	N2	cM0
CCCN 927	CCCN control	Unknown	36	2003	Breast conserving surgery	Left	Invasive ductal carcinoma	III	Unknown	Unknown	Unknown	T2	N0	cM0
CCCN 928	CCCN control	Unknown	34	2001	Breast conserving surgery	Right	Invasive ductal carcinoma	III	Unknown	Unknown	Unknown	T1	N2	cM0
CCCN 929	CCCN control	Unknown	37	2004	Breast conserving surgery	Right	Other	III	Unknown	Unknown	Unknown	T2	N1	cM0
CCCN 930	CCCN control	Unknown	36	2004	Mastectomy	Right	Invasive ductal carcinoma	II	Unknown	Unknown	Unknown	T2	N2	cM0
CCCN 931	CCCN control	Unknown	35	2002	Breast conserving surgery	Left	Invasive ductal carcinoma	II	Unknown	Unknown	Unknown	T1	N0	cM0
CCCN 932	CCCN control	Unknown	34	2001	Breast conserving surgery	Left	Invasive ductal carcinoma	I	Unknown	Unknown	Unknown	T1	N0	cM0
CCCN 933	CCCN control	Unknown	36	2004	Mastectomy	Left	Other	II	Unknown	Unknown	Unknown	T2	N0	cM0
CCCN 934	CCCN control	Unknown	35	2002	Mastectomy	Right	Invasive ductal carcinoma	III	Unknown	Unknown	Unknown	T2	N2	cM0
CCCN 935	CCCN control	Unknown	36	2004	Mastectomy	Right	Invasive ductal carcinoma	Unknown	Unknown	Unknown	Unknown	T3	N1	cM0
CCCN 936	CCCN control	Unknown	35	2003	Mastectomy	Right	Invasive ductal carcinoma	II	Unknown	Unknown	Unknown	T2	N0	cM0
CCCN 937	CCCN control	Unknown	33	2000	Breast conserving surgery	Left	Invasive lobular carcinoma	Unknown	Unknown	Unknown	Unknown	T1	N2	cM0
CCCN 938	CCCN control	Unknown	37	2004	Needle biopsy	Left	Invasive ductal carcinoma	Unknown	Unknown	Unknown	Unknown	T1	N1	cM1
CCCN 939	CCCN control	Unknown	36	2004	Breast conserving surgery	Right	Invasive ductal carcinoma	III	Unknown	Unknown	Unknown	T1	N0	cM0
CCCN 940	CCCN control	Unknown	33	2000	Breast conserving surgery	Left	Invasive ductal carcinoma	Unknown	Unknown	Unknown	Unknown	T1	N0	cM0
CCCN 941	CCCN control	Unknown	36	2004	Mastectomy	Left	Invasive ductal carcinoma	I	Unknown	Unknown	Unknown	T2	N2	cM0
CCCN 942	CCCN control	Unknown	33	2001	Breast conserving surgery	Right	Invasive ductal carcinoma	III	Unknown	Unknown	Unknown	T2	N2	cM0
CCCN 943	CCCN control	Unknown	36	2004	Breast conserving surgery	Right	Invasive ductal carcinoma	II	Unknown	Unknown	Unknown	T1	N0	cM0
CCCN 944	CCCN control	Unknown	32	2000	Mastectomy	Right	Invasive ductal carcinoma	Unknown	Unknown	Unknown	Unknown	T2	N1	cM0
CCCN 945	CCCN control	Unknown	36	2004	Breast conserving surgery	Left	Invasive ductal carcinoma	III	Unknown	Unknown	Unknown	T2	N0	cM0
CCCN 946	CCCN control	Unknown	37	2005	Breast conserving surgery	Right	Invasive ductal carcinoma	I	Positive	Positive	Negative	T1	N1	cM0
CCCN 947	CCCN control	Unknown	35	2002	Mastectomy	Right	Invasive ductal carcinoma	II	Unknown	Unknown	Unknown	T1	N0	cM0
CCCN 948	CCCN control	Unknown	37	2005	Mastectomy	Right	Invasive ductal carcinoma	II	Positive	Positive	Positive	T2	N1	cM0
CCCN 949	CCCN control	Unknown	38	2005	Mastectomy	Right	Invasive ductal carcinoma	II	Positive	Positive	Negative	T1	N2	cM0
CCCN 950	CCCN control	Unknown	34	2002	Breast conserving surgery	Left	Invasive ductal carcinoma	III	Unknown	Unknown	Unknown	T2	N0	cM0
CCCN 951	CCCN control	Unknown	33	2001	Breast conserving surgery	Right	Invasive ductal carcinoma	II	Unknown	Unknown	Unknown	T2	N1	cM0
CCCN 952	CCCN control	Unknown	36	2004	Mastectomy	Left	Invasive ductal carcinoma	Unknown	Unknown	Unknown	Unknown	T1	N3	cM0
CCCN 953	CCCN control	Unknown	37	2005	Breast conserving surgery	Left	Invasive ductal carcinoma	III	Positive	Positive	Negative	T2	N0	cM0
CCCN 954	CCCN control	Unknown	32	2000	Mastectomy	Left	Invasive ductal carcinoma	III	Unknown	Unknown	Unknown	T2	N2	cM1
CCCN 955	CCCN control	Unknown	36	2004	Breast conserving surgery	Left	Invasive ductal carcinoma	III	Unknown	Unknown	Unknown	T2	N1	cM0
CCCN 956	CCCN control	Unknown	36	2004	Mastectomy	Right	Invasive ductal carcinoma	III	Unknown	Unknown	Unknown	T1	N1	cM0
CCCN 957	CCCN control	Unknown	36	2005	Breast conserving surgery	Left	Invasive ductal carcinoma	II	Positive	Positive	Negative	T1	N0	cM0
CCCN 958	CCCN control	Unknown	37	2005	Mastectomy	Left	Invasive ductal carcinoma	III	Negative	Negative	Positive	T1	N1	cM0
CCCN 959	CCCN control	Unknown	33	2001	Needle biopsy	Right	Invasive ductal carcinoma	II	Unknown	Unknown	Unknown	T2	N1	cM1
CCCN 960	CCCN control	Unknown	35	2004	Breast conserving surgery	Left	Invasive ductal carcinoma	III	Unknown	Unknown	Unknown	T1	N0	cM0
CCCN 961	CCCN control	Unknown	33	2002	Breast conserving surgery	Left	Invasive ductal carcinoma	III	Unknown	Unknown	Unknown	T1	N0	cM0
CCCN 962	CCCN control	Unknown	35	2003	Mastectomy	Right	Other	III	Unknown	Unknown	Unknown	T1	N1	cM0
CCCN 963	CCCN control	Unknown	33	2001	Breast conserving surgery	Right	Invasive ductal carcinoma	III	Unknown	Unknown	Unknown	T1	N1	cM0
CCCN 964	CCCN control	Unknown	32	2001	Mastectomy	Left	Invasive ductal carcinoma	III	Unknown	Unknown	Unknown	T1	N3	cM1
CCCN 965	CCCN control	Unknown	32	2000	Mastectomy	Right	Invasive ductal carcinoma	III	Unknown	Unknown	Unknown	T3	N3	cM0
CCCN 966	CCCN control	Unknown	34	2002	Needle biopsy	Right	Invasive ductal carcinoma	III	Unknown	Unknown	Unknown	T4	N1	cM1
CCCN 967	CCCN control	Unknown	35	2003	Breast conserving surgery	Left	Invasive ductal carcinoma	III	Unknown	Unknown	Unknown	T1	N0	cM0
CCCN 968	CCCN control	Unknown	35	2004	Breast conserving surgery	Left	Invasive ductal carcinoma	II	Unknown	Unknown	Unknown	T2	N0	cM0
CCCN 969	CCCN control	Unknown	33	2001	Breast conserving surgery	Left	Invasive ductal carcinoma	III	Unknown	Unknown	Unknown	T2	N0	cM0
CCCN 970	CCCN control	Unknown	36	2004	Breast conserving surgery	Right	Invasive ductal carcinoma	II	Unknown	Unknown	Unknown	T1	N0	cM0
CCCN 971	CCCN control	Unknown	35	2004	Mastectomy	Right	Invasive ductal carcinoma	Unknown	Unknown	Unknown	Unknown	T2	N0	cM0
CCCN 972	CCCN control	Unknown	35	2003	Breast conserving surgery	Left	Invasive ductal carcinoma	Unknown	Unknown	Unknown	Unknown	T1	N2	cM0
CCCN 973	CCCN control	Unknown	35	2003	Mastectomy	Right	Invasive ductal carcinoma	III	Unknown	Unknown	Unknown	T1	N0	cM0
CCCN 974	CCCN control	Unknown	35	2003	Breast conserving surgery	Left	Other	III	Unknown	Unknown	Unknown	T1	N1	cM0
CCCN 975	CCCN control	Unknown	31	2000	Needle biopsy	Left	Invasive ductal carcinoma	III	Unknown	Unknown	Unknown	T4	N1	cM1
CCCN 976	CCCN control	Unknown	34	2003	Breast conserving surgery	Right	Invasive ductal carcinoma	III	Unknown	Unknown	Unknown	T2	N1	cM0
CCCN 977	CCCN control	Unknown	35	2004	Mastectomy	Right	Invasive ductal carcinoma	III	Unknown	Unknown	Unknown	T2	N2	cM0
CCCN 978	CCCN control	Unknown	36	2005	Breast conserving surgery	Right	Invasive ductal carcinoma	III	Negative	Negative	Negative	T1	N1	cM0
CCCN 979	CCCN control	Unknown	35	2003	Mastectomy	Left	Invasive ductal carcinoma	III	Unknown	Unknown	Unknown	T2	N1	cM0
CCCN 980	CCCN control	Unknown	36	2005	Breast conserving surgery	Right	Invasive ductal carcinoma	III	Negative	Negative	Negative	T2	N0	cM0
CCCN 981	CCCN control	Unknown	37	2005	Breast conserving surgery	Left	Invasive ductal carcinoma	Unknown	Negative	Negative	Positive	T1	N0	cM0
CCCN 982	CCCN control	Unknown	32	2000	Breast conserving surgery	Left	Invasive ductal carcinoma	III	Unknown	Unknown	Unknown	Tx	N1	cM0
CCCN 983	CCCN control	Unknown	36	2005	Breast conserving surgery	Right	Invasive ductolobular carcinoma	II	Positive	Positive	Negative	T2	N0	cM0
CCCN 984	CCCN control	Unknown	34	2003	Breast conserving surgery	Right	Invasive ductal carcinoma	III	Unknown	Unknown	Unknown	T1	N0	cM0
CCCN 985	CCCN control	Unknown	32	2001	Breast conserving surgery	Right	Invasive ductal carcinoma	Unknown	Unknown	Unknown	Unknown	T1	N0	cM0
CCCN 986	CCCN control	Unknown	36	2005	Breast conserving surgery	Right	Invasive ductal carcinoma	III	Positive	Negative	Positive	T1	N0	cM0
CCCN 987	CCCN control	Unknown	36	2005	Breast conserving surgery	Right	Invasive ductal carcinoma	III	Positive	Positive	Positive	T1	N0	cM0
CCCN 988	CCCN control	Unknown	34	2003	Mastectomy	Left	Invasive ductolobular carcinoma	III	Unknown	Unknown	Unknown	T2	N1	cM0
CCCN 989	CCCN control	Unknown	33	2002	Breast conserving surgery	Right	Invasive ductal carcinoma	II	Unknown	Unknown	Unknown	T1	N1	cM0
CCCN 990	CCCN control	Unknown	36	2005	Breast conserving surgery	Left	Invasive ductal carcinoma	II	Positive	Positive	Negative	T1	N0	cM0
CCCN 991	CCCN control	Unknown	31	2000	Mastectomy	Right	Invasive ductal carcinoma	II	Unknown	Unknown	Unknown	T2	N2	cM0
CCCN 992	CCCN control	Unknown	35	2004	Breast conserving surgery	Right	Invasive ductal carcinoma	III	Unknown	Unknown	Unknown	T1	N1	cM0
CCCN 993	CCCN control	Unknown	35	2004	Breast conserving surgery	Right	Invasive ductal carcinoma	III	Unknown	Unknown	Unknown	T2	N1	cM0
CCCN 994	CCCN control	Unknown	34	2003	Mastectomy	Right	Invasive ductal carcinoma	III	Unknown	Unknown	Unknown	T2	N0	cM0
CCCN 995	CCCN control	Unknown	35	2004	Mastectomy	Left	Invasive ductal carcinoma	II	Unknown	Unknown	Unknown	T1	N0	cM0
CCCN 996	CCCN control	Unknown	33	2002	Mastectomy	Left	Invasive ductal carcinoma	III	Unknown	Unknown	Unknown	T3	N3	cM0
CCCN 997	CCCN control	Unknown	34	2003	Needle biopsy	Left	Invasive ductal carcinoma	Unknown	Unknown	Unknown	Unknown	T3	N1	cM1
CCCN 998	CCCN control	Unknown	35	2004	Breast conserving surgery	Left	Invasive ductal carcinoma	III	Unknown	Unknown	Unknown	T2	N0	cM0
CCCN 999	CCCN control	Unknown	33	2003	Needle biopsy	Left	Invasive ductal carcinoma	Unknown	Unknown	Unknown	Unknown	T4	Nx	cM0
CCCN 1000	CCCN control	Unknown	34	2004	Breast conserving surgery	Right	Invasive ductal carcinoma	III	Unknown	Unknown	Unknown	T1	N1	cM0
CCCN 1001	CCCN control	Unknown	30	2000	Mastectomy	Right	Invasive ductal carcinoma	III	Unknown	Unknown	Unknown	T2	N0	cM0
CCCN 1002	CCCN control	Unknown	34	2004	Breast conserving surgery	Left	Invasive ductal carcinoma	III	Unknown	Unknown	Unknown	T2	N0	cM0
CCCN 1003	CCCN control	Unknown	34	2003	Breast conserving surgery	Right	Invasive ductal carcinoma	III	Unknown	Unknown	Unknown	T1	N0	cM0
CCCN 1004	CCCN control	Unknown	33	2002	Breast conserving surgery	Right	Invasive ductal carcinoma	III	Unknown	Unknown	Unknown	T1	N0	cM0
CCCN 1005	CCCN control	Unknown	35	2005	Mastectomy	Right	Invasive ductal carcinoma	III	Negative	Negative	Negative	T2	N0	cM0
CCCN 1006	CCCN control	Unknown	34	2003	Mastectomy	Right	Invasive ductal carcinoma	III	Unknown	Unknown	Unknown	T2	N0	cM0
CCCN 1007	CCCN control	Unknown	35	2005	Breast conserving surgery	Right	Invasive ductal carcinoma	III	Positive	Positive	Positive	T1	N0	cM0
CCCN 1008	CCCN control	Unknown	35	2004	Mastectomy	Left	Invasive ductal carcinoma	II	Unknown	Unknown	Unknown	T2	N1	cM0
CCCN 1009	CCCN control	Unknown	35	2005	Breast conserving surgery	Right	Invasive ductal carcinoma	I	Positive	Positive	Negative	T1	N1	cM0
CCCN 1010	CCCN control	Unknown	34	2004	Breast conserving surgery	Left	Invasive ductal carcinoma	I	Unknown	Unknown	Unknown	T1	N0	cM0
CCCN 1011	CCCN control	Unknown	31	2001	Mastectomy	Left	Invasive ductal carcinoma	III	Unknown	Unknown	Unknown	T1	N1	cM0
CCCN 1012	CCCN control	Unknown	35	2005	Mastectomy	Left	Invasive ductal carcinoma	I	Positive	Positive	Negative	T1	N0	cM0
CCCN 1013	CCCN control	Unknown	34	2004	Breast conserving surgery	Left	Invasive ductal carcinoma	III	Unknown	Unknown	Unknown	T2	N0	cM0
CCCN 1014	CCCN control	Unknown	34	2004	Breast conserving surgery	Left	Invasive ductal carcinoma	Unknown	Unknown	Unknown	Unknown	T1	N0	cM0
CCCN 1015	CCCN control	Unknown	36	2005	Mastectomy	Right	Invasive ductal carcinoma	Unknown	Positive	Positive	Negative	T1	N0	cM0
CCCN 1016	CCCN control	Unknown	35	2004	Mastectomy	Left	Invasive ductal carcinoma	III	Unknown	Unknown	Unknown	T2	N1	cM0
CCCN 1017	CCCN control	Unknown	35	2004	Breast conserving surgery	Left	Invasive ductal carcinoma	III	Unknown	Unknown	Unknown	T1	N0	cM0
CCCN 1018	CCCN control	Unknown	32	2002	Breast conserving surgery	Left	Invasive ductal carcinoma	II	Unknown	Unknown	Unknown	T1	N0	cM0
CCCN 1019	CCCN control	Unknown	34	2004	Breast conserving surgery	Right	Invasive ductal carcinoma	III	Unknown	Unknown	Unknown	T2	N2	cM0
CCCN 1020	CCCN control	Unknown	35	2005	Breast conserving surgery	Right	Invasive ductal carcinoma	III	Positive	Positive	Positive	T1	N0	cM0
CCCN 1021	CCCN control	Unknown	34	2004	Breast conserving surgery	Left	Invasive ductal carcinoma	III	Unknown	Unknown	Unknown	T1	N1	cM0
CCCN 1022	CCCN control	Unknown	34	2004	Breast conserving surgery	Right	Invasive ductal carcinoma	III	Unknown	Unknown	Unknown	Tx	N0	cM0
CCCN 1023	CCCN control	Unknown	32	2002	Mastectomy	Right	Invasive ductal carcinoma	II	Unknown	Unknown	Unknown	T2	N2	cM0
CCCN 1024	CCCN control	Unknown	33	2003	Mastectomy	Left	Invasive ductal carcinoma	III	Unknown	Unknown	Unknown	T2	N2	cM1
CCCN 1025	CCCN control	Unknown	30	2000	Mastectomy	Right	Invasive ductal carcinoma	III	Unknown	Unknown	Unknown	T3	N0	cM0
CCCN 1026	CCCN control	Unknown	31	2001	Breast conserving surgery	Left	Invasive ductal carcinoma	Unknown	Unknown	Unknown	Unknown	T1	N1	cM0
CCCN 1027	CCCN control	Unknown	31	2001	Breast conserving surgery	Right	Invasive ductal carcinoma	III	Unknown	Unknown	Unknown	T1	N1	cM0
CCCN 1028	CCCN control	Unknown	34	2004	Breast conserving surgery	Right	Invasive ductal carcinoma	III	Unknown	Unknown	Unknown	T1	N0	cM0
CCCN 1029	CCCN control	Unknown	34	2004	Mastectomy	Left	Other	II	Unknown	Unknown	Unknown	T2	N1	cM0
CCCN 1030	CCCN control	Unknown	33	2003	Mastectomy	Left	Invasive ductal carcinoma	III	Unknown	Unknown	Unknown	T3	N2	cM0
CCCN 1031	CCCN control	Unknown	35	2005	Breast conserving surgery	Right	Invasive ductal carcinoma	III	Negative	Negative	Negative	T1	N0	cM0
CCCN 1032	CCCN control	Unknown	32	2003	Breast conserving surgery	Right	Invasive ductal carcinoma	III	Unknown	Unknown	Unknown	T2	N0	cM0
CCCN 1033	CCCN control	Unknown	32	2003	Mastectomy	Left	Invasive ductal carcinoma	III	Unknown	Unknown	Unknown	T2	N1	cM0
CCCN 1034	CCCN control	Unknown	33	2004	Mastectomy	Left	Invasive ductal carcinoma	Unknown	Unknown	Unknown	Unknown	T2	N2	cM0
CCCN 1035	CCCN control	Unknown	32	2002	Mastectomy	Left	Invasive ductal carcinoma	III	Unknown	Unknown	Unknown	T1	N1	cM0
CCCN 1036	CCCN control	Unknown	31	2001	Breast conserving surgery	Left	Invasive ductal carcinoma	Unknown	Unknown	Unknown	Unknown	T1	N0	cM0
CCCN 1037	CCCN control	Unknown	33	2003	Mastectomy	Right	Invasive ductal carcinoma	I	Unknown	Unknown	Unknown	T1	N1	cM0
CCCN 1038	CCCN control	Unknown	30	2001	Mastectomy	Right	Invasive ductal carcinoma	II	Unknown	Unknown	Unknown	T3	N1	cM0
CCCN 1039	CCCN control	Unknown	30	2001	Mastectomy	Left	Invasive ductal carcinoma	III	Unknown	Unknown	Unknown	T2	N1	cM0
CCCN 1040	CCCN control	Unknown	31	2002	Breast conserving surgery	Right	Other	II	Unknown	Unknown	Unknown	T1	N1	cM0
CCCN 1041	CCCN control	Unknown	33	2004	Breast conserving surgery	Right	Invasive ductal carcinoma	II	Unknown	Unknown	Unknown	T1	N1	cM0
CCCN 1042	CCCN control	Unknown	32	2003	Breast conserving surgery	Right	Invasive ductolobular carcinoma	II	Unknown	Unknown	Unknown	T2	N2	cM0
CCCN 1043	CCCN control	Unknown	33	2004	Needle biopsy	Right	Invasive ductal carcinoma	Unknown	Unknown	Unknown	Unknown	Tx	Nx	cM0
CCCN 1044	CCCN control	Unknown	29	2000	Breast conserving surgery	Left	Invasive ductal carcinoma	Unknown	Unknown	Unknown	Unknown	T3	N1	cM0
CCCN 1045	CCCN control	Unknown	29	2000	Mastectomy	Left	Invasive ductolobular carcinoma	III	Unknown	Unknown	Unknown	T2	N1	cM0
CCCN 1046	CCCN control	Unknown	30	2001	Needle biopsy	Left	Invasive ductal carcinoma	III	Unknown	Unknown	Unknown	T2	Nx	cM1
CCCN 1047	CCCN control	Unknown	34	2005	Mastectomy	Right	Invasive ductal carcinoma	III	Negative	Negative	Positive	T1	N2	cM0
CCCN 1048	CCCN control	Unknown	30	2001	Breast conserving surgery	Right	Invasive ductal carcinoma	Unknown	Unknown	Unknown	Unknown	T3	N2	cM0
CCCN 1049	CCCN control	Unknown	34	2005	Breast conserving surgery	Right	Invasive ductal carcinoma	III	Negative	Negative	Negative	T2	N0	cM0
CCCN 1050	CCCN control	Unknown	33	2004	Mastectomy	Left	Invasive ductal carcinoma	II	Unknown	Unknown	Unknown	T1	N1	cM0
CCCN 1051	CCCN control	Unknown	33	2004	Breast conserving surgery	Left	Other	I	Unknown	Unknown	Unknown	T1	N0	cM0
CCCN 1052	CCCN control	Unknown	29	2001	Breast conserving surgery	Right	Invasive ductal carcinoma	III	Unknown	Unknown	Unknown	T2	N0	cM0
CCCN 1053	CCCN control	Unknown	31	2002	Breast conserving surgery	Left	Other	III	Unknown	Unknown	Unknown	T2	N0	cM0
CCCN 1054	CCCN control	Unknown	29	2000	Breast conserving surgery	Left	Invasive ductal carcinoma	III	Unknown	Unknown	Unknown	T1	N0	cM0
CCCN 1055	CCCN control	Unknown	30	2001	Mastectomy	Left	Invasive ductal carcinoma	III	Unknown	Unknown	Unknown	T4	N2	cM0
CCCN 1056	CCCN control	Unknown	33	2004	Mastectomy	Right	Invasive ductal carcinoma	II	Unknown	Unknown	Unknown	T2	N1	cM0
CCCN 1057	CCCN control	Unknown	32	2004	Mastectomy	Right	Other	III	Unknown	Unknown	Unknown	T1	N0	cM0
CCCN 1058	CCCN control	Unknown	30	2002	Breast conserving surgery	Left	Invasive ductal carcinoma	III	Unknown	Unknown	Unknown	T1	N0	cM0
CCCN 1059	CCCN control	Unknown	32	2004	Mastectomy	Right	Invasive ductal carcinoma	II	Unknown	Unknown	Unknown	T4	N1	cM0
CCCN 1060	CCCN control	Unknown	31	2003	Mastectomy	Left	Invasive ductal carcinoma	Unknown	Unknown	Unknown	Unknown	T1	N0	cM0
CCCN 1061	CCCN control	Unknown	33	2005	Breast conserving surgery	Left	Invasive ductal carcinoma	III	Negative	Negative	Positive	T2	N0	cM0
CCCN 1062	CCCN control	Unknown	33	2004	Breast conserving surgery	Left	Invasive ductal carcinoma	III	Unknown	Unknown	Unknown	T1	N2	cM0
CCCN 1063	CCCN control	Unknown	31	2003	Mastectomy	Right	Invasive ductal carcinoma	III	Unknown	Unknown	Unknown	T2	N1	cM0
CCCN 1064	CCCN control	Unknown	28	2000	Breast conserving surgery	Right	Invasive ductal carcinoma	II	Unknown	Unknown	Unknown	T1	N1	cM0
CCCN 1065	CCCN control	Unknown	32	2003	Breast conserving surgery	Right	Invasive ductal carcinoma	III	Unknown	Unknown	Unknown	T2	N0	cM0
CCCN 1066	CCCN control	Unknown	31	2003	Breast conserving surgery	Left	Invasive ductal carcinoma	III	Unknown	Unknown	Unknown	T2	N3	cM0
CCCN 1067	CCCN control	Unknown	32	2005	Mastectomy	Left	Invasive ductolobular carcinoma	III	Positive	Negative	Negative	T1	N1	cM0
CCCN 1068	CCCN control	Unknown	30	2002	Breast conserving surgery	Right	Invasive ductal carcinoma	III	Unknown	Unknown	Unknown	T1	N2	cM0
CCCN 1069	CCCN control	Unknown	33	2005	Mastectomy	Left	Other	II	Positive	Positive	Negative	T2	N0	cM0
CCCN 1070	CCCN control	Unknown	32	2005	Mastectomy	Right	Invasive ductal carcinoma	Unknown	Positive	Positive	Positive	T3	N1	cM0
CCCN 1071	CCCN control	Unknown	29	2001	Breast conserving surgery	Left	Invasive ductal carcinoma	III	Unknown	Unknown	Unknown	T1	N1	cM0
CCCN 1072	CCCN control	Unknown	30	2002	Breast conserving surgery	Right	Invasive ductal carcinoma	III	Unknown	Unknown	Unknown	T1	N1	cM0
CCCN 1073	CCCN control	Unknown	27	2000	Breast conserving surgery	Left	Invasive ductal carcinoma	III	Unknown	Unknown	Unknown	T2	N0	cM0
CCCN 1074	CCCN control	Unknown	31	2004	Mastectomy	Right	Invasive ductal carcinoma	III	Unknown	Unknown	Unknown	T2	N1	cM0
CCCN 1075	CCCN control	Unknown	33	2005	Breast conserving surgery	Right	Invasive ductal carcinoma	III	Positive	Positive	Positive	T2	N1	cM0
CCCN 1076	CCCN control	Unknown	31	2004	Breast conserving surgery	Left	Invasive ductal carcinoma	II	Unknown	Unknown	Unknown	T2	N1	cM0
CCCN 1077	CCCN control	Unknown	27	2000	Breast conserving surgery	Left	Invasive ductal carcinoma	III	Unknown	Unknown	Unknown	T2	N0	cM0
CCCN 1078	CCCN control	Unknown	31	2004	Mastectomy	Left	Invasive ductal carcinoma	III	Unknown	Unknown	Unknown	T1	N0	cM0
CCCN 1079	CCCN control	Unknown	30	2003	Mastectomy	Right	Invasive ductal carcinoma	Unknown	Unknown	Unknown	Unknown	T1	N0	cM0
CCCN 1080	CCCN control	Unknown	31	2004	Breast conserving surgery	Right	Invasive ductal carcinoma	III	Unknown	Unknown	Unknown	T1	N0	cM0
CCCN 1081	CCCN control	Unknown	31	2003	Breast conserving surgery	Left	Invasive ductal carcinoma	III	Unknown	Unknown	Unknown	T1	N1	cM0
CCCN 1082	CCCN control	Unknown	31	2004	Mastectomy	Right	Invasive ductal carcinoma	Unknown	Unknown	Unknown	Unknown	T2	N0	cM0
CCCN 1083	CCCN control	Unknown	31	2004	Breast conserving surgery	Left	Invasive ductal carcinoma	II	Unknown	Unknown	Unknown	T1	N1	cM0
CCCN 1084	CCCN control	Unknown	28	2001	Mastectomy	Left	Invasive ductal carcinoma	III	Unknown	Unknown	Unknown	T2	N2	cM0
CCCN 1085	CCCN control	Unknown	30	2004	Breast conserving surgery	Left	Invasive ductal carcinoma	III	Unknown	Unknown	Unknown	T1	N0	cM0
CCCN 1086	CCCN control	Unknown	30	2003	Mastectomy	Left	Invasive ductal carcinoma	III	Unknown	Unknown	Unknown	T3	N1	cM0
CCCN 1087	CCCN control	Unknown	31	2004	Mastectomy	Left	Invasive ductal carcinoma	III	Unknown	Unknown	Unknown	T1	N1	cM0
CCCN 1088	CCCN control	Unknown	28	2001	Mastectomy	Left	Invasive ductal carcinoma	III	Unknown	Unknown	Unknown	T2	N3	cM0
CCCN 1089	CCCN control	Unknown	31	2004	Breast conserving surgery	Left	Invasive ductal carcinoma	III	Unknown	Unknown	Unknown	T2	N0	cM0
CCCN 1090	CCCN control	Unknown	30	2004	Mastectomy	Left	Invasive ductolobular carcinoma	II	Unknown	Unknown	Unknown	T2	N3	cM0
CCCN 1091	CCCN control	Unknown	28	2002	Mastectomy	Right	Invasive ductal carcinoma	III	Unknown	Unknown	Unknown	T4	N2	cM0
CCCN 1092	CCCN control	Unknown	30	2004	Breast conserving surgery	Right	Invasive ductal carcinoma	III	Unknown	Unknown	Unknown	T1	N2	cM0
CCCN 1093	CCCN control	Unknown	29	2003	Mastectomy	Right	Invasive ductal carcinoma	III	Unknown	Unknown	Unknown	T2	N2	cM0
CCCN 1094	CCCN control	Unknown	30	2004	Breast conserving surgery	Left	Invasive ductal carcinoma	III	Unknown	Unknown	Unknown	T1	N1	cM0
CCCN 1095	CCCN control	Unknown	28	2002	Mastectomy	Left	Invasive ductal carcinoma	III	Unknown	Unknown	Unknown	T3	N1	cM0
CCCN 1096	CCCN control	Unknown	31	2005	Breast conserving surgery	Left	Invasive ductal carcinoma	III	Negative	Negative	Negative	T1	N0	cM0
CCCN 1097	CCCN control	Unknown	27	2001	Breast conserving surgery	Right	Invasive ductal carcinoma	II	Unknown	Unknown	Unknown	T1	N0	cM0
CCCN 1098	CCCN control	Unknown	26	2001	Breast conserving surgery	Left	Invasive ductal carcinoma	II	Unknown	Unknown	Unknown	T1	N1	cM0
CCCN 1099	CCCN control	Unknown	29	2004	Mastectomy	Left	Invasive ductal carcinoma	III	Unknown	Unknown	Unknown	T2	N0	cM0
CCCN 1100	CCCN control	Unknown	26	2001	Mastectomy	Right	Invasive ductal carcinoma	III	Unknown	Unknown	Unknown	T1	N1	cM0
CCCN 1101	CCCN control	Unknown	31	2005	Mastectomy	Left	Other	III	Negative	Negative	Negative	T2	N0	cM0
CCCN 1102	CCCN control	Unknown	27	2001	Mastectomy	Right	Invasive lobular carcinoma	Unknown	Unknown	Unknown	Unknown	T2	N2	cM0
CCCN 1103	CCCN control	Unknown	28	2003	Breast conserving surgery	Right	Invasive ductal carcinoma	II	Unknown	Unknown	Unknown	T1	N1	cM0
CCCN 1104	CCCN control	Unknown	25	2000	Breast conserving surgery	Left	Invasive ductal carcinoma	II	Unknown	Unknown	Unknown	T1	N0	cM0
CCCN 1105	CCCN control	Unknown	28	2003	Mastectomy	Right	Invasive ductal carcinoma	III	Unknown	Unknown	Unknown	T2	N0	cM0
CCCN 1106	CCCN control	Unknown	29	2004	Mastectomy	Right	Invasive ductal carcinoma	III	Unknown	Unknown	Unknown	T1	N3	cM1
CCCN 1107	CCCN control	Unknown	27	2002	Needle biopsy	Right	Invasive ductal carcinoma	Unknown	Unknown	Unknown	Unknown	T2	Nx	cM0
CCCN 1108	CCCN control	Unknown	30	2005	Breast conserving surgery	Right	Invasive ductal carcinoma	III	Negative	Negative	Negative	T2	N3	cM0
CCCN 1109	CCCN control	Unknown	30	2005	Mastectomy	Right	Invasive ductal carcinoma	III	Negative	Negative	Negative	T2	N0	cM0
CCCN 1110	CCCN control	Unknown	27	2002	Mastectomy	Right	Invasive ductal carcinoma	II	Unknown	Unknown	Unknown	T3	N2	cM0
CCCN 1111	CCCN control	Unknown	28	2004	Mastectomy	Right	Invasive ductal carcinoma	III	Unknown	Unknown	Unknown	T2	N1	cM0
CCCN 1112	CCCN control	Unknown	29	2005	Breast conserving surgery	Left	Invasive ductal carcinoma	II	Positive	Positive	Negative	T1	N0	cM0
CCCN 1113	CCCN control	Unknown	28	2004	Mastectomy	Right	Invasive ductal carcinoma	III	Unknown	Unknown	Unknown	T1	N0	cM0
CCCN 1114	CCCN control	Unknown	28	2004	Breast conserving surgery	Left	Invasive ductal carcinoma	III	Unknown	Unknown	Unknown	T1	N1	cM0
CCCN 1115	CCCN control	Unknown	28	2004	Breast conserving surgery	Left	Invasive ductal carcinoma	III	Unknown	Unknown	Unknown	T1	N0	cM0
CCCN 1116	CCCN control	Unknown	27	2004	Needle biopsy	Left	Invasive ductal carcinoma	III	Unknown	Unknown	Unknown	T4	N0	cM1
CCCN 1117	CCCN control	Unknown	27	2004	Mastectomy	Right	Invasive ductolobular carcinoma	II	Unknown	Unknown	Unknown	T4	N2	cM1
CCCN 1118	CCCN control	Unknown	27	2004	Mastectomy	Right	Invasive ductal carcinoma	Unknown	Unknown	Unknown	Unknown	T3	N2	cM0
CCCN 1119	CCCN control	Unknown	24	2001	Mastectomy	Right	Invasive ductal carcinoma	III	Unknown	Unknown	Unknown	T1	N0	cM0
CCCN 1120	CCCN control	Unknown	26	2004	Mastectomy	Right	Invasive ductal carcinoma	II	Unknown	Unknown	Unknown	T1	N0	cM0
CCCN 1121	CCCN control	Unknown	27	2005	Breast conserving surgery	Left	Invasive ductal carcinoma	III	Unknown	Unknown	Negative	T2	N1	cM0
CCCN 1122	CCCN control	Unknown	27	2005	Mastectomy	Left	Invasive ductal carcinoma	III	Positive	Negative	Positive	T1	N2	cM0
CCCN 1123	CCCN control	Unknown	24	2001	Mastectomy	Right	Invasive ductal carcinoma	III	Unknown	Unknown	Unknown	T2	N0	cM0
CCCN 1124	CCCN control	Unknown	25	2003	Breast conserving surgery	Right	Invasive ductal carcinoma	III	Unknown	Unknown	Unknown	T2	N1	cM0
CCCN 1125	CCCN control	Unknown	25	2003	Mastectomy	Left	Invasive ductal carcinoma	II	Unknown	Unknown	Unknown	T2	N3	cM0
CCCN 1126	CCCN control	Unknown	26	2005	Mastectomy	Left	Invasive ductal carcinoma	III	Positive	Negative	Positive	T2	N2	cM0
CCCN 1127	CCCN control	Unknown	27	2005	Mastectomy	Left	Invasive ductal carcinoma	II	Positive	Positive	Negative	T1	N0	cM0
CCCN 1128	CCCN control	Unknown	24	2003	Mastectomy	Left	Invasive ductal carcinoma	III	Unknown	Unknown	Unknown	T3	N2	cM0
CCCN 1129	CCCN control	Unknown	26	2005	Mastectomy	Right	Invasive ductal carcinoma	Unknown	Positive	Positive	Negative	T2	N2	cM0
CCCN 1130	CCCN control	Unknown	26	2005	Breast conserving surgery	Right	Invasive ductal carcinoma	Unknown	Positive	Positive	Negative	T1	N0	cM0
CCCN 1131	CCCN control	Unknown	24	2004	Breast conserving surgery	Left	Other	Unknown	Unknown	Unknown	Unknown	T3	N0	cM0
CCCN 1132	CCCN control	Unknown	24	2005	Mastectomy	Right	Invasive ductal carcinoma	II	Unknown	Unknown	Negative	T3	N1	cM0
CCCN 1133	CCCN control	Unknown	23	2005	Mastectomy	Left	Invasive ductal carcinoma	III	Positive	Negative	Negative	T2	N0	cM0
CCCN 1134	CCCN control	Unknown	40	2005	Mastectomy	Left	Invasive ductal carcinoma	III	Positive	Negative	Positive	Tx	N1	cM0
CCCN 1135	CCCN control	Unknown	36	2006	Breast conserving surgery	Left	Invasive ductal carcinoma	III	Negative	Negative	Negative	T2	N0	cM0
CCCN 1136	CCCN control	Unknown	36	2006	Mastectomy	Right	Invasive ductal carcinoma	Unknown	Positive	Negative	Negative	T4	N0	cM0
CCCN 1137	CCCN control	Unknown	28	2005	Breast conserving surgery	Right	Other	III	Negative	Negative	Negative	T1	N0	cM0
CCCN 1138	CCCN control	Unknown	24	2005	Mastectomy	Left	Invasive ductal carcinoma	III	Negative	Negative	Negative	T2	N0	cM0
CCCN 1139	CCCN control	Unknown	39	2005	Breast conserving surgery	Right	Invasive ductal carcinoma	III	Negative	Negative	Negative	T1	N2	cM0
CCCN 1140	CCCN control	Unknown	36	2006	Mastectomy	Right	Invasive ductal carcinoma	III	Positive	Unknown	Negative	T2	N2	cM0
CCCN 1141	CCCN control	Unknown	33	2006	Breast conserving surgery	Right	Invasive ductal carcinoma	II	Positive	Positive	Negative	T1	N0	cM0
CCCN 1142	CCCN control	Unknown	31	2005	Breast conserving surgery	Left	Invasive ductal carcinoma	II	Positive	Positive	Negative	T1	N1	cM0
CCCN 1143	CCCN control	Unknown	36	2005	Breast conserving surgery	Right	Invasive ductal carcinoma	II	Positive	Positive	Unknown	T1	N0	cM0
CCCN 1144	CCCN control	Unknown	39	2005	Breast conserving surgery	Right	Invasive ductal carcinoma	III	Positive	Positive	Positive	T1	N1	cM0
CCCN 1145	CCCN control	Unknown	38	2005	Mastectomy	Left	Invasive ductal carcinoma	II	Positive	Positive	Unknown	T1	N0	cM0
CCCN 1146	CCCN control	Unknown	37	2006	Breast conserving surgery	Left	Invasive ductal carcinoma	Unknown	Positive	Positive	Negative	T1	N3	cM0
CCCN 1147	CCCN control	Unknown	40	2005	Breast conserving surgery	Right	Invasive ductal carcinoma	III	Positive	Positive	Negative	T1	N1	cM0
CCCN 1148	CCCN control	Unknown	32	2005	Breast conserving surgery	Left	Invasive ductal carcinoma	III	Negative	Negative	Negative	T1	N0	cM0
CCCN 1149	CCCN control	Unknown	38	2006	Breast conserving surgery	Right	Invasive ductal carcinoma	III	Negative	Negative	Negative	T2	N0	cM0
CCCN 1150	CCCN control	Unknown	32	2006	Breast conserving surgery	Left	Invasive ductal carcinoma	III	Negative	Negative	Negative	T2	N0	cM0
CCCN 1151	CCCN control	Unknown	38	2006	Mastectomy	Left	Invasive lobular carcinoma	II	Positive	Positive	Negative	T1	N3	cM0
CCCN 1152	CCCN control	Unknown	30	2006	Mastectomy	Right	Invasive ductal carcinoma	III	Negative	Negative	Positive	T3	N2	cM0
CCCN 1153	CCCN control	Unknown	37	2005	Breast conserving surgery	Right	Invasive ductal carcinoma	II	Positive	Positive	Unknown	T1	N0	cM0
CCCN 1154	CCCN control	Unknown	35	2006	Breast conserving surgery	Right	Invasive ductal carcinoma	I	Unknown	Positive	Negative	T2	N2	cM0
CCCN 1155	CCCN control	Unknown	31	2006	Breast conserving surgery	Right	Invasive ductal carcinoma	III	Positive	Positive	Positive	T1	N1	cM0
CCCN 1156	CCCN control	Unknown	40	2004	Mastectomy	Left	Invasive ductal carcinoma	III	Unknown	Unknown	Unknown	T3	N3	cM0
CCCN 1157	CCCN control	Unknown	40	2005	Breast conserving surgery	Left	Invasive ductal carcinoma	II	Positive	Positive	Positive	T1	N1	cM0
CCCN 1158	CCCN control	Unknown	39	2005	Breast conserving surgery	Right	Invasive ductal carcinoma	I	Positive	Positive	Negative	T1	N0	cM0
CCCN 1159	CCCN control	Unknown	33	2006	Breast conserving surgery	Right	Invasive ductal carcinoma	III	Positive	Negative	Positive	T2	N1	cM0
CCCN 1160	CCCN control	Unknown	36	2006	Mastectomy	Left	Invasive ductal carcinoma	II	Positive	Negative	Negative	T2	N1	cM0
CCCN 1161	CCCN control	Unknown	40	2006	Breast conserving surgery	Left	Invasive ductal carcinoma	II	Negative	Negative	Positive	T1	N1	cM0
CCCN 1162	CCCN control	Unknown	34	2006	Mastectomy	Right	Invasive ductal carcinoma	III	Negative	Positive	Positive	T1	N1	cM0
CCCN 1163	CCCN control	Unknown	38	2005	Mastectomy	Left	Invasive ductal carcinoma	III	Negative	Negative	Negative	T2	N2	cM0
CCCN 1164	CCCN control	Unknown	38	2005	Breast conserving surgery	Left	Invasive ductal carcinoma	II	Positive	Positive	Negative	T1	N0	cM0
CCCN 1165	CCCN control	Unknown	36	2006	Breast conserving surgery	Right	Invasive ductal carcinoma	III	Negative	Negative	Negative	T1	N1	cM0
CCCN 1166	CCCN control	Unknown	38	2006	Breast conserving surgery	Right	Invasive ductal carcinoma	III	Negative	Negative	Negative	T1	N0	cM0
CCCN 1167	CCCN control	Unknown	38	2004	Breast conserving surgery	Right	Invasive ductal carcinoma	III	Unknown	Unknown	Unknown	T2	N0	cM0
CCCN 1168	CCCN control	Unknown	40	2006	Breast conserving surgery	Right	Invasive ductal carcinoma	III	Negative	Negative	Negative	T1	N0	cM0
CCCN 1169	CCCN control	Unknown	38	2005	Breast conserving surgery	Right	Invasive ductal carcinoma	II	Positive	Positive	Negative	T1	N0	cM0
CCCN 1170	CCCN control	Unknown	38	2006	Breast conserving surgery	Left	Invasive ductal carcinoma	III	Unknown	Positive	Positive	T3	N2	cM0
CCCN 1171	CCCN control	Unknown	37	2004	Breast conserving surgery	Left	Invasive ductal carcinoma	Unknown	Unknown	Unknown	Unknown	T4	N1	cM0
CCCN 1172	CCCN control	Unknown	34	2005	Breast conserving surgery	Right	Invasive ductolobular carcinoma	III	Negative	Negative	Negative	T1	N3	cM0
CCCN 1173	CCCN control	Unknown	34	2005	Mastectomy	Left	Invasive ductolobular carcinoma	II	Negative	Negative	Positive	T1	N0	cM0
CCCN 1174	CCCN control	Unknown	37	2005	Mastectomy	Left	Invasive ductal carcinoma	Unknown	Negative	Negative	Negative	T3	N1	cM0
CCCN 1175	CCCN control	Unknown	39	2006	Breast conserving surgery	Right	Invasive ductal carcinoma	II	Positive	Positive	Positive	T2	N1	cM0
CCCN 1176	CCCN control	Unknown	36	2006	Mastectomy	Left	Other	II	Positive	Positive	Negative	T1	N1	cM0
CCCN 1177	CCCN control	Unknown	30	2006	Mastectomy	Left	Invasive ductal carcinoma	III	Negative	Negative	Positive	T4	N1	cM0
CCCN 1178	CCCN control	Unknown	40	2006	Breast conserving surgery	Left	Invasive ductal carcinoma	III	Positive	Positive	Negative	T2	N1	cM0
CCCN 1179	CCCN control	Unknown	31	2006	Breast conserving surgery	Left	Invasive ductal carcinoma	III	Unknown	Unknown	Negative	T2	N0	cM0
CCCN 1180	CCCN control	Unknown	35	2006	Breast conserving surgery	Left	Invasive ductal carcinoma	III	Negative	Negative	Negative	T1	N1	cM0
CCCN 1181	CCCN control	Unknown	35	2006	Mastectomy	Right	Invasive ductal carcinoma	Unknown	Negative	Negative	Negative	T3	N1	cM0
CCCN 1182	CCCN control	Unknown	33	2006	Breast conserving surgery	Left	Invasive ductal carcinoma	III	Positive	Positive	Negative	T2	N1	cM0
CCCN 1183	CCCN control	Unknown	37	2006	Breast conserving surgery	Right	Invasive ductal carcinoma	III	Positive	Positive	Positive	T2	N1	cM0
CCCN 1184	CCCN control	Unknown	36	2006	Breast conserving surgery	Left	Invasive ductal carcinoma	II	Positive	Positive	Negative	T1	N1	cM0
CCCN 1185	CCCN control	Unknown	40	2006	Mastectomy	Right	Invasive ductal carcinoma	Unknown	Unknown	Unknown	Unknown	Tx	N0	cM0
CCCN 1186	CCCN control	Unknown	27	2006	Breast conserving surgery	Left	Invasive ductal carcinoma	I	Positive	Positive	Negative	T1	N0	cM0
CCCN 1187	CCCN control	Unknown	37	2006	Breast conserving surgery	Right	Invasive ductal carcinoma	II	Negative	Positive	Negative	T1	N0	cM0
CCCN 1188	CCCN control	Unknown	40	2006	Breast conserving surgery	Right	Invasive ductal carcinoma	II	Positive	Positive	Negative	T1	N1	cM0
CCCN 1189	CCCN control	Unknown	28	2006	Mastectomy	Left	Invasive ductal carcinoma	III	Positive	Positive	Positive	T1	N1	cM0
CCCN 1190	CCCN control	Unknown	35	2006	Mastectomy	Right	Invasive ductal carcinoma	III	Positive	Positive	Negative	T2	N0	cM0
CCCN 1191	CCCN control	Unknown	36	2006	Breast conserving surgery	Left	Invasive ductal carcinoma	III	Negative	Negative	Positive	T2	N0	cM0
CCCN 1192	CCCN control	Unknown	39	2006	Breast conserving surgery	Left	Invasive ductal carcinoma	III	Negative	Negative	Negative	T2	N0	cM0
CCCN 1193	CCCN control	Unknown	38	2006	Breast conserving surgery	Right	Invasive ductal carcinoma	I	Positive	Positive	Negative	T1	N0	cM0
CCCN 1194	CCCN control	Unknown	35	2006	Mastectomy	Right	Invasive ductal carcinoma	II	Positive	Positive	Positive	T2	N3	cM0
CCCN 1195	CCCN control	Unknown	35	2006	Mastectomy	Right	Invasive ductal carcinoma	III	Positive	Negative	Negative	T4	N2	cM0
CCCN 1196	CCCN control	Unknown	35	2005	Mastectomy	Left	Invasive ductal carcinoma	III	Positive	Positive	Positive	T2	N1	cM1
CCCN 1197	CCCN control	Unknown	38	2005	Mastectomy	Right	Invasive ductal carcinoma	III	Negative	Negative	Negative	T2	N0	cM0
CCCN 1198	CCCN control	Unknown	22	2005	Mastectomy	Right	Invasive ductal carcinoma	Unknown	Positive	Positive	Negative	T2	N1	cM0
CCCN 1199	CCCN control	Unknown	38	2006	Breast conserving surgery	Right	Invasive ductal carcinoma	I	Positive	Positive	Negative	T1	N0	cM0
CCCN 1200	CCCN control	Unknown	40	2005	Breast conserving surgery	Left	Invasive ductal carcinoma	I	Positive	Positive	Negative	T1	N0	cM0
CCCN 1201	CCCN control	Unknown	40	2005	Breast conserving surgery	Right	Invasive ductal carcinoma	I	Positive	Positive	Negative	T1	N1	cM0
CCCN 1202	CCCN control	Unknown	39	2006	Breast conserving surgery	Right	Other	I	Positive	Positive	Negative	T1	N0	cM0
CCCN 1203	CCCN control	Unknown	39	2006	Breast conserving surgery	Right	Invasive ductal carcinoma	III	Positive	Negative	Negative	T2	N1	cM0
CCCN 1204	CCCN control	Unknown	40	2006	Needle biopsy	Right	Invasive ductal carcinoma	Unknown	Positive	Negative	Positive	T4	N1	cM1
CCCN 1205	CCCN control	Unknown	29	2006	Mastectomy	Right	Invasive ductal carcinoma	Unknown	Positive	Negative	Negative	T2	N1	cM0
CCCN 1206	CCCN control	Unknown	37	2006	Mastectomy	Right	Invasive ductal carcinoma	Unknown	Positive	Positive	Unknown	T1	N0	cM0
CCCN 1207	CCCN control	Unknown	36	2006	Breast conserving surgery	Left	Invasive ductal carcinoma	III	Negative	Negative	Negative	T2	N0	cM0
CCCN 1208	CCCN control	Unknown	40	2006	Breast conserving surgery	Left	Other	II	Positive	Positive	Negative	T1	N0	cM0
CCCN 1209	CCCN control	Unknown	40	2006	Mastectomy	Right	Invasive ductal carcinoma	II	Positive	Positive	Positive	T1	N0	cM0
CCCN 1210	CCCN control	Unknown	36	2006	Breast conserving surgery	Left	Invasive ductal carcinoma	II	Positive	Negative	Negative	T1	N0	cM0
CCCN 1211	CCCN control	Unknown	38	2006	Mastectomy	Right	Invasive ductal carcinoma	III	Positive	Positive	Positive	T2	N0	cM0
CCCN 1212	CCCN control	Unknown	34	2006	Mastectomy	Left	Invasive ductal carcinoma	II	Positive	Positive	Negative	T1	N0	cM0
CCCN 1213	CCCN control	Unknown	38	2006	Breast conserving surgery	Left	Invasive ductal carcinoma	III	Positive	Negative	Negative	T2	N1	cM0
CCCN 1214	CCCN control	Unknown	28	2006	Breast conserving surgery	Right	Invasive ductal carcinoma	III	Negative	Negative	Negative	T2	N1	cM0
CCCN 1215	CCCN control	Unknown	38	2005	Mastectomy	Right	Invasive ductal carcinoma	Unknown	Negative	Negative	Positive	T1	N0	cM0
CCCN 1216	CCCN control	Unknown	40	2006	Breast conserving surgery	Right	Invasive ductal carcinoma	I	Positive	Positive	Negative	T1	N0	cM0
CCCN 1217	CCCN control	Unknown	35	2006	Mastectomy	Left	Invasive ductal carcinoma	II	Positive	Positive	Negative	T3	N0	cM0
CCCN 1218	CCCN control	Unknown	30	2006	Breast conserving surgery	Left	Invasive ductal carcinoma	III	Negative	Negative	Positive	T2	N2	cM0
CCCN 1219	CCCN control	Unknown	39	2006	Breast conserving surgery	Left	Invasive ductal carcinoma	III	Positive	Positive	Unknown	T1	N0	cM0
CCCN 1220	CCCN control	Unknown	37	2006	Mastectomy	Left	Invasive ductal carcinoma	Unknown	Negative	Negative	Positive	T2	N1	cM0
CCCN 1221	CCCN control	Unknown	35	2006	Mastectomy	Left	Invasive ductal carcinoma	II	Positive	Positive	Negative	T1	N1	cM0
CCCN 1222	CCCN control	Unknown	35	2006	Mastectomy	Right	Invasive ductal carcinoma	III	Negative	Negative	Positive	T4	N1	cM0
CCCN 1223	CCCN control	Unknown	36	2006	Mastectomy	Right	Invasive ductal carcinoma	II	Positive	Positive	Positive	T2	N1	cM0
CCCN 1224	CCCN control	Unknown	37	2006	Breast conserving surgery	Left	Invasive ductal carcinoma	I	Positive	Positive	Negative	T2	N1	cM0
CCCN 1225	CCCN control	Unknown	31	2006	Breast conserving surgery	Left	Invasive ductal carcinoma	II	Positive	Negative	Positive	T1	N0	cM0
CCCN 1226	CCCN control	Unknown	38	2006	Mastectomy	Right	Invasive ductal carcinoma	III	Negative	Negative	Negative	T2	N2	cM0
CCCN 1227	CCCN control	Unknown	38	2006	Mastectomy	Right	Invasive ductal carcinoma	II	Positive	Positive	Negative	T1	N0	cM0
CCCN 1228	CCCN control	Unknown	39	2006	Breast conserving surgery	Right	Invasive ductal carcinoma	II	Positive	Positive	Unknown	T2	N0	cM0
CCCN 1229	CCCN control	Unknown	23	2006	Breast conserving surgery	Right	Invasive ductal carcinoma	II	Positive	Positive	Negative	T2	N0	cM0
CCCN 1230	CCCN control	Unknown	38	2006	Breast conserving surgery	Left	Invasive ductal carcinoma	I	Positive	Positive	Negative	T1	N0	cM0
CCCN 1231	CCCN control	Unknown	39	2006	Breast conserving surgery	Left	Invasive ductal carcinoma	III	Negative	Negative	Negative	T2	N0	cM0
CCCN 1232	CCCN control	Unknown	39	2006	Breast conserving surgery	Right	Invasive ductal carcinoma	II	Positive	Positive	Negative	T1	N0	cM0
CCCN 1233	CCCN control	Unknown	34	2006	Breast conserving surgery	Left	Invasive ductal carcinoma	Unknown	Positive	Positive	Negative	T1	N0	cM0
CCCN 1234	CCCN control	Unknown	32	2006	Mastectomy	Left	Invasive ductal carcinoma	II	Positive	Positive	Positive	T1	N1	cM0
CCCN 1235	CCCN control	Unknown	39	2006	Mastectomy	Left	Invasive ductal carcinoma	II	Positive	Positive	Negative	T2	N3	cM0
CCCN 1236	CCCN control	Unknown	38	2006	Breast conserving surgery	Left	Invasive ductal carcinoma	II	Positive	Positive	Negative	T1	N0	cM0
CCCN 1237	CCCN control	Unknown	39	2006	Mastectomy	Left	Invasive ductal carcinoma	III	Positive	Negative	Negative	T1	N1	cM0
CCCN 1238	CCCN control	Unknown	40	2006	Breast conserving surgery	Right	Invasive ductal carcinoma	I	Positive	Positive	Negative	T1	N1	cM0
CCCN 1239	CCCN control	Unknown	36	2006	Breast conserving surgery	Left	Invasive ductal carcinoma	III	Negative	Negative	Negative	T1	N1	cM0
CCCN 1240	CCCN control	Unknown	38	2006	Mastectomy	Right	Invasive ductal carcinoma	II	Positive	Positive	Negative	T2	N1	cM0
CCCN 1241	CCCN control	Unknown	39	2006	Breast conserving surgery	Left	Invasive ductal carcinoma	III	Positive	Positive	Positive	T1	N1	cM0
CCCN 1242	CCCN control	Unknown	37	2006	Breast conserving surgery	Left	Invasive ductal carcinoma	II	Positive	Positive	Negative	T1	N0	cM0
CCCN 1243	CCCN control	Unknown	36	2006	Mastectomy	Right	Invasive ductal carcinoma	Unknown	Positive	Positive	Negative	T1	N1	cM0
CCCN 1244	CCCN control	Unknown	36	2006	Breast conserving surgery	Right	Invasive ductal carcinoma	Unknown	Negative	Negative	Positive	T3	N1	cM0
CCCN 1245	CCCN control	Unknown	36	2006	Mastectomy	Left	Invasive ductal carcinoma	Unknown	Positive	Negative	Negative	T2	N3	cM0
CCCN 1246	CCCN control	Unknown	32	2006	Breast conserving surgery	Right	Invasive ductal carcinoma	II	Positive	Positive	Negative	T2	N2	cM0
CCCN 1247	CCCN control	Unknown	39	2006	Mastectomy	Right	Other	III	Positive	Positive	Positive	T1	N0	cM0
CCCN 1248	CCCN control	Unknown	36	2005	Breast conserving surgery	Right	Invasive lobular carcinoma	II	Positive	Positive	Negative	T2	N0	cM0
CCCN 1249	CCCN control	Unknown	40	2005	Breast conserving surgery	Right	Invasive ductolobular carcinoma	II	Positive	Positive	Positive	T1	N0	cM0
CCCN 1250	CCCN control	Unknown	40	2005	Breast conserving surgery	Right	Invasive lobular carcinoma	II	Positive	Positive	Negative	T1	N1	cM0
CCCN 1251	CCCN control	Unknown	40	2005	Breast conserving surgery	Left	Invasive ductal carcinoma	Unknown	Negative	Negative	Negative	T2	N0	cM0
CCCN 1252	CCCN control	Unknown	35	2005	Mastectomy	Right	Invasive ductolobular carcinoma	II	Positive	Negative	Negative	T3	N0	cM0
CCCN 1253	CCCN control	Unknown	34	2005	Mastectomy	Left	Invasive ductal carcinoma	Unknown	Negative	Negative	Positive	T2	N0	cM0
CCCN 1254	CCCN control	Unknown	37	2005	Mastectomy	Left	Invasive ductal carcinoma	II	Positive	Negative	Positive	T1	N1	cM0
CCCN 1255	CCCN control	Unknown	40	2005	Mastectomy	Right	Invasive ductal carcinoma	Unknown	Positive	Negative	Negative	T2	N0	cM0
CCCN 1256	CCCN control	Unknown	39	2005	Breast conserving surgery	Left	Invasive ductal carcinoma	III	Negative	Negative	Positive	T1	N1	cM0
CCCN 1257	CCCN control	Unknown	31	2006	Mastectomy	Right	Invasive ductal carcinoma	Unknown	Negative	Negative	Positive	T3	N1	cM0
CCCN 1258	CCCN control	Unknown	37	2006	Breast conserving surgery	Left	Invasive ductal carcinoma	II	Positive	Positive	Negative	T1	N0	cM0
CCCN 1259	CCCN control	Unknown	27	2006	Breast conserving surgery	Left	Invasive ductal carcinoma	Unknown	Negative	Negative	Negative	T1	N0	cM0
CCCN 1260	CCCN control	Unknown	36	2006	Breast conserving surgery	Right	Invasive ductal carcinoma	III	Negative	Negative	Negative	T1	N1	cM0
CCCN 1261	CCCN control	Unknown	31	2006	Breast conserving surgery	Right	Invasive ductal carcinoma	III	Negative	Negative	Positive	T1	N2	cM0
CCCN 1262	CCCN control	Unknown	34	2006	Mastectomy	Left	Invasive ductal carcinoma	Unknown	Positive	Negative	Negative	T2	N2	cM0
CCCN 1263	CCCN control	Unknown	32	2006	Mastectomy	Right	Invasive ductal carcinoma	Unknown	Positive	Negative	Positive	T1	N1	cM0
CCCN 1264	CCCN control	Unknown	39	2006	Breast conserving surgery	Left	Invasive ductal carcinoma	II	Positive	Positive	Negative	T1	N0	cM0
CCCN 1265	CCCN control	Unknown	35	2007	Mastectomy	Right	Invasive ductal carcinoma	I	Positive	Positive	Negative	T1	N0	cM0
CCCN 1266	CCCN control	Unknown	38	2007	Breast conserving surgery	Right	Invasive ductal carcinoma	III	Negative	Negative	Negative	T2	N0	cM0
CCCN 1267	CCCN control	Unknown	33	2007	Breast conserving surgery	Left	Invasive ductal carcinoma	Unknown	Negative	Negative	Unknown	T3	N0	cM0
CCCN 1268	CCCN control	Unknown	34	2007	Breast conserving surgery	Right	Invasive ductal carcinoma	II	Positive	Positive	Negative	T2	N1	cM0
CCCN 1269	CCCN control	Unknown	36	2007	Mastectomy	Right	Invasive ductal carcinoma	III	Positive	Positive	Negative	T2	N3	cM0
CCCN 1270	CCCN control	Unknown	38	2007	Breast conserving surgery	Left	Invasive ductal carcinoma	III	Positive	Positive	Unknown	T1	N0	cM0
CCCN 1271	CCCN control	Unknown	36	2007	Breast conserving surgery	Left	Invasive ductal carcinoma	II	Positive	Positive	Negative	T1	N0	cM0
CCCN 1272	CCCN control	Unknown	32	2007	Mastectomy	Left	Invasive ductal carcinoma	III	Negative	Negative	Negative	T1	N0	cM0
CCCN 1273	CCCN control	Unknown	34	2007	Mastectomy	Right	Invasive ductal carcinoma	II	Positive	Positive	Negative	T1	N0	cM0
CCCN 1274	CCCN control	Unknown	28	2007	Mastectomy	Left	Invasive ductolobular carcinoma	Unknown	Positive	Positive	Negative	T3	N2	cM0
CCCN 1275	CCCN control	Unknown	36	2007	Mastectomy	Right	Invasive ductal carcinoma	III	Positive	Positive	Negative	T2	N1	cM0
CCCN 1276	CCCN control	Unknown	39	2007	Breast conserving surgery	Left	Invasive ductal carcinoma	III	Negative	Negative	Negative	T2	N0	cM0
CCCN 1277	CCCN control	Unknown	37	2007	Breast conserving surgery	Left	Invasive ductal carcinoma	III	Negative	Negative	Positive	T1	N2	cM0
CCCN 1278	CCCN control	Unknown	32	2007	Breast conserving surgery	Right	Other	II	Positive	Positive	Negative	T1	N0	cM0
CCCN 1279	CCCN control	Unknown	33	2007	Breast conserving surgery	Right	Invasive ductal carcinoma	II	Positive	Positive	Negative	T2	N0	cM0
CCCN 1280	CCCN control	Unknown	40	2007	Breast conserving surgery	Right	Invasive ductal carcinoma	II	Positive	Positive	Negative	T2	N2	cM0
CCCN 1281	CCCN control	Unknown	35	2007	Breast conserving surgery	Right	Invasive ductal carcinoma	III	Negative	Negative	Negative	T2	N0	cM0
CCCN 1282	CCCN control	Unknown	39	2007	Breast conserving surgery	Left	Invasive ductal carcinoma	III	Negative	Negative	Unknown	T2	N0	cM0
CCCN 1283	CCCN control	Unknown	36	2007	Breast conserving surgery	Left	Invasive ductal carcinoma	III	Negative	Negative	Negative	T1	N0	cM0
CCCN 1284	CCCN control	Unknown	40	2007	Mastectomy	Left	Invasive lobular carcinoma	Unknown	Positive	Positive	Negative	T2	N1	cM0
CCCN 1285	CCCN control	Unknown	27	2007	Mastectomy	Right	Invasive ductal carcinoma	III	Negative	Negative	Negative	T1	N0	cM0
CCCN 1286	CCCN control	Unknown	39	2007	Mastectomy	Right	Invasive ductal carcinoma	Unknown	Negative	Negative	Positive	T4	N2	cM0
CCCN 1287	CCCN control	Unknown	39	2007	Breast conserving surgery	Left	Invasive ductal carcinoma	III	Negative	Negative	Negative	T1	N1	cM0
CCCN 1288	CCCN control	Unknown	31	2007	Breast conserving surgery	Left	Invasive ductal carcinoma	III	Positive	Negative	Negative	T1	N1	cM0
CCCN 1289	CCCN control	Unknown	38	2007	Mastectomy	Right	Other	I	Positive	Negative	Negative	T1	N0	cM0
CCCN 1290	CCCN control	Unknown	33	2007	Breast conserving surgery	Right	Invasive ductolobular carcinoma	II	Positive	Positive	Negative	T1	N0	cM0
CCCN 1291	CCCN control	Unknown	39	2007	Breast conserving surgery	Right	Invasive ductal carcinoma	I	Positive	Positive	Negative	T1	N0	cM0
CCCN 1292	CCCN control	Unknown	40	2007	Breast conserving surgery	Left	Invasive ductal carcinoma	Unknown	Positive	Negative	Positive	T1	N1	cM0
CCCN 1293	CCCN control	Unknown	37	2007	Breast conserving surgery	Left	Invasive ductal carcinoma	III	Positive	Positive	Positive	T1	N0	cM0
CCCN 1294	CCCN control	Unknown	40	2007	Breast conserving surgery	Left	Invasive ductal carcinoma	II	Positive	Positive	Negative	T1	N0	cM0
CCCN 1295	CCCN control	Unknown	40	2007	Breast conserving surgery	Right	Invasive ductal carcinoma	III	Negative	Negative	Positive	T1	N1	cM0
CCCN 1296	CCCN control	Unknown	35	2007	Mastectomy	Right	Other	I	Positive	Positive	Negative	T2	N1	cM0
CCCN 1297	CCCN control	Unknown	40	2007	Breast conserving surgery	Left	Invasive ductal carcinoma	III	Negative	Negative	Positive	T1	N0	cM0
CCCN 1298	CCCN control	Unknown	37	2007	Breast conserving surgery	Left	Invasive ductal carcinoma	III	Negative	Negative	Negative	T1	N0	cM0
CCCN 1299	CCCN control	Unknown	36	2007	Breast conserving surgery	Left	Invasive ductal carcinoma	III	Positive	Positive	Positive	T1	N0	cM0
CCCN 1300	CCCN control	Unknown	33	2007	Breast conserving surgery	Left	Invasive ductal carcinoma	III	Positive	Positive	Positive	T2	N2	cM0
CCCN 1301	CCCN control	Unknown	28	2007	Mastectomy	Left	Invasive ductal carcinoma	II	Positive	Positive	Negative	T1	N1	cM0
CCCN 1302	CCCN control	Unknown	39	2007	Breast conserving surgery	Right	Invasive ductal carcinoma	I	Positive	Positive	Negative	T1	N0	cM0
CCCN 1303	CCCN control	Unknown	35	2007	Mastectomy	Left	Invasive ductal carcinoma	II	Positive	Positive	Negative	T2	N0	cM0
CCCN 1304	CCCN control	Unknown	36	2007	Mastectomy	Left	Other	III	Negative	Negative	Negative	T1	N0	cM0
CCCN 1305	CCCN control	Unknown	38	2007	Breast conserving surgery	Left	Invasive ductal carcinoma	III	Negative	Negative	Positive	T1	N0	cM0
CCCN 1306	CCCN control	Unknown	31	2007	Breast conserving surgery	Right	Invasive ductal carcinoma	II	Negative	Negative	Negative	T2	N0	cM0
CCCN 1307	CCCN control	Unknown	37	2007	Breast conserving surgery	Left	Invasive ductal carcinoma	I	Positive	Positive	Negative	T1	N1	cM0
CCCN 1308	CCCN control	Unknown	31	2007	Mastectomy	Left	Invasive ductal carcinoma	I	Positive	Positive	Negative	T1	N0	cM0
CCCN 1309	CCCN control	Unknown	38	2007	Mastectomy	Right	Invasive ductal carcinoma	III	Negative	Negative	Positive	T3	N0	cM0
CCCN 1310	CCCN control	Unknown	40	2007	Breast conserving surgery	Right	Invasive ductal carcinoma	II	Negative	Negative	Negative	T1	N0	cM0
CCCN 1311	CCCN control	Unknown	39	2007	Breast conserving surgery	Right	Invasive ductal carcinoma	II	Positive	Positive	Negative	T1	N1	cM0
CCCN 1312	CCCN control	Unknown	38	2007	Breast conserving surgery	Left	Invasive ductal carcinoma	III	Negative	Negative	Negative	T2	N0	cM0
CCCN 1313	CCCN control	Unknown	39	2006	Mastectomy	Right	Invasive ductal carcinoma	Unknown	Negative	Negative	Positive	T3	N1	cM0
CCCN 1314	CCCN control	Unknown	37	2007	Breast conserving surgery	Right	Invasive ductal carcinoma	II	Positive	Negative	Positive	T2	N0	cM0
CCCN 1315	CCCN control	Unknown	31	2007	Breast conserving surgery	Right	Invasive ductal carcinoma	Unknown	Positive	Positive	Positive	T1	N0	cM0
CCCN 1316	CCCN control	Unknown	40	2007	Breast conserving surgery	Right	Invasive ductal carcinoma	II	Positive	Positive	Negative	T1	N0	cM0
CCCN 1317	CCCN control	Unknown	35	2007	Mastectomy	Left	Invasive ductal carcinoma	II	Positive	Positive	Negative	T1	N1	cM0
CCCN 1318	CCCN control	Unknown	39	2007	Breast conserving surgery	Right	Invasive ductal carcinoma	II	Positive	Positive	Negative	T1	N0	cM0
CCCN 1319	CCCN control	Unknown	27	2007	Mastectomy	Right	Invasive ductal carcinoma	III	Negative	Negative	Negative	T4	N1	cM0
CCCN 1320	CCCN control	Unknown	40	2007	Breast conserving surgery	Left	Other	III	Positive	Negative	Positive	T2	N1	cM0
CCCN 1321	CCCN control	Unknown	38	2007	Needle biopsy	Left	Invasive ductal carcinoma	Unknown	Negative	Negative	Negative	T1	N0	cM0
CCCN 1322	CCCN control	Unknown	39	2007	Mastectomy	Left	Invasive ductal carcinoma	III	Negative	Negative	Negative	T1	N3	cM0
CCCN 1323	CCCN control	Unknown	23	2007	Mastectomy	Right	Invasive ductal carcinoma	III	Negative	Negative	Negative	T2	N1	cM0
CCCN 1324	CCCN control	Unknown	40	2007	Breast conserving surgery	Right	Invasive ductal carcinoma	III	Negative	Negative	Negative	T1	N0	cM0
CCCN 1325	CCCN control	Unknown	33	2007	Mastectomy	Left	Invasive ductal carcinoma	II	Positive	Positive	Positive	T2	N3	cM0
CCCN 1326	CCCN control	Unknown	39	2007	Mastectomy	Right	Invasive lobular carcinoma	II	Positive	Positive	Negative	T2	N1	cM0
CCCN 1327	CCCN control	Unknown	33	2007	Breast conserving surgery	Right	Invasive ductal carcinoma	Unknown	Negative	Negative	Negative	T3	N1	cM0
CCCN 1328	CCCN control	Unknown	28	2007	Breast conserving surgery	Left	Invasive ductal carcinoma	III	Negative	Negative	Negative	T1	N0	cM0
CCCN 1329	CCCN control	Unknown	39	2007	Breast conserving surgery	Left	Invasive ductolobular carcinoma	II	Positive	Positive	Negative	T1	N0	cM0
CCCN 1330	CCCN control	Unknown	36	2007	Breast conserving surgery	Left	Invasive ductal carcinoma	Unknown	Positive	Positive	Negative	T3	N3	cM0
CCCN 1331	CCCN control	Unknown	32	2007	Breast conserving surgery	Left	Invasive ductal carcinoma	III	Positive	Positive	Negative	T2	N0	cM0
CCCN 1332	CCCN control	Unknown	31	2007	Mastectomy	Right	Invasive ductal carcinoma	II	Negative	Negative	Positive	T3	N1	cM0
CCCN 1333	CCCN control	Unknown	40	2007	Mastectomy	Left	Invasive ductal carcinoma	III	Positive	Positive	Negative	T1	N1	cM0
CCCN 1334	CCCN control	Unknown	29	2007	Mastectomy	Left	Invasive ductolobular carcinoma	Unknown	Positive	Positive	Negative	T3	N1	cM0
CCCN 1335	CCCN control	Unknown	29	2007	Breast conserving surgery	Left	Invasive ductal carcinoma	III	Negative	Negative	Negative	T1	N1	cM0
CCCN 1336	CCCN control	Unknown	39	2007	Breast conserving surgery	Right	Invasive ductal carcinoma	III	Positive	Positive	Negative	T1	N1	cM0
CCCN 1337	CCCN control	Unknown	40	2007	Breast conserving surgery	Right	Invasive ductal carcinoma	II	Positive	Positive	Negative	T1	N1	cM0
CCCN 1338	CCCN control	Unknown	40	2007	Mastectomy	Right	Invasive ductal carcinoma	Unknown	Negative	Negative	Negative	Tx	N1	cM0
CCCN 1339	CCCN control	Unknown	38	2007	Needle biopsy	Right	Invasive ductal carcinoma	III	Negative	Negative	Negative	T1	N1	cM1
CCCN 1340	CCCN control	Unknown	28	2007	Mastectomy	Left	Invasive ductal carcinoma	III	Negative	Negative	Negative	T1	N0	cM0
CCCN 1341	CCCN control	Unknown	35	2007	Mastectomy	Left	Invasive lobular carcinoma	Unknown	Positive	Positive	Negative	T2	N0	cM0
CCCN 1342	CCCN control	Unknown	35	2007	Breast conserving surgery	Right	Invasive ductal carcinoma	III	Negative	Negative	Negative	T2	N0	cM0
CCCN 1343	CCCN control	Unknown	36	2006	Breast conserving surgery	Left	Invasive ductal carcinoma	III	Positive	Negative	Positive	T1	N0	cM0
CCCN 1344	CCCN control	Unknown	39	2006	Breast conserving surgery	Left	Invasive ductal carcinoma	Unknown	Positive	Positive	Negative	T2	N2	cM0
CCCN 1345	CCCN control	Unknown	36	2006	Breast conserving surgery	Right	Invasive ductal carcinoma	III	Negative	Negative	Negative	T2	N2	cM0
CCCN 1346	CCCN control	Unknown	40	2006	Breast conserving surgery	Right	Invasive ductal carcinoma	Unknown	Negative	Negative	Positive	T2	N1	cM0
CCCN 1347	CCCN control	Unknown	40	2007	Mastectomy	Left	Invasive ductal carcinoma	II	Positive	Positive	Negative	T1	N0	cM0
CCCN 1348	CCCN control	Unknown	37	2007	Mastectomy	Left	Invasive ductal carcinoma	Unknown	Positive	Positive	Positive	T2	N1	cM0
CCCN 1349	CCCN control	Unknown	39	2007	Breast conserving surgery	Right	Invasive ductal carcinoma	III	Negative	Negative	Positive	T2	N0	cM0
CCCN 1350	CCCN control	Unknown	37	2007	Mastectomy	Right	Invasive ductal carcinoma	I	Positive	Positive	Negative	T2	N0	cM0
CCCN 1351	CCCN control	Unknown	36	2007	Breast conserving surgery	Right	Invasive ductal carcinoma	Unknown	Positive	Positive	Positive	T1	N0	cM0
CCCN 1352	CCCN control	Unknown	38	2007	Mastectomy	Left	Invasive ductal carcinoma	III	Negative	Negative	Negative	T3	N1	cM0
CCCN 1353	CCCN control	Unknown	40	2007	Breast conserving surgery	Left	Invasive ductal carcinoma	I	Positive	Positive	Negative	T1	N0	cM0
CCCN 1354	CCCN control	Unknown	38	2007	Mastectomy	Left	Invasive ductal carcinoma	III	Negative	Negative	Negative	T2	N0	cM0
CCCN 1355	CCCN control	Unknown	38	2007	Mastectomy	Right	Invasive ductal carcinoma	III	Positive	Positive	Negative	T2	N0	cM0
CCCN 1356	CCCN control	Unknown	37	2007	Mastectomy	Right	Invasive ductal carcinoma	II	Negative	Negative	Negative	T2	N1	cM0
CCCN 1357	CCCN control	Unknown	35	2007	Breast conserving surgery	Right	Invasive ductal carcinoma	I	Positive	Positive	Negative	T1	N0	cM0
CCCN 1358	CCCN control	Unknown	37	2007	Breast conserving surgery	Left	Invasive ductal carcinoma	II	Positive	Negative	Negative	T2	N0	cM0
CCCN 1359	CCCN control	Unknown	39	2007	Breast conserving surgery	Left	Invasive ductal carcinoma	II	Positive	Negative	Negative	T1	N0	cM0
CCCN 1360	CCCN control	Unknown	25	2007	Mastectomy	Right	Invasive ductal carcinoma	Unknown	Positive	Positive	Negative	T1	N0	cM0
CCCN 1361	CCCN control	Unknown	40	2007	Breast conserving surgery	Left	Invasive ductal carcinoma	III	Negative	Negative	Negative	T1	N0	cM0
CCCN 1362	CCCN control	Unknown	31	2007	Mastectomy	Right	Invasive ductal carcinoma	III	Negative	Negative	Negative	T1	N0	cM0
CCCN 1363	CCCN control	Unknown	39	2008	Breast conserving surgery	Right	Invasive ductal carcinoma	III	Negative	Negative	Negative	T1	N1	cM0
CCCN 1364	CCCN control	Unknown	34	2008	Mastectomy	Left	Invasive ductal carcinoma	III	Negative	Negative	Negative	T3	N1	cM1
CCCN 1365	CCCN control	Unknown	37	2008	Breast conserving surgery	Right	Invasive ductal carcinoma	III	Negative	Negative	Negative	T1	N0	cM0
CCCN 1366	CCCN control	Unknown	31	2008	Mastectomy	Right	Invasive ductal carcinoma	Unknown	Positive	Positive	Positive	T3	N1	cM0
CCCN 1367	CCCN control	Unknown	36	2007	Mastectomy	Left	Invasive ductal carcinoma	III	Negative	Negative	Positive	T2	N2	cM0
CCCN 1368	CCCN control	Unknown	32	2008	Mastectomy	Right	Invasive ductal carcinoma	Unknown	Negative	Negative	Negative	T3	N1	cM0
CCCN 1369	CCCN control	Unknown	36	2008	Breast conserving surgery	Right	Invasive ductal carcinoma	I	Positive	Positive	Negative	T1	N0	cM0
CCCN 1370	CCCN control	Unknown	31	2000	Mastectomy	Left	Invasive ductal carcinoma	III	Unknown	Unknown	Unknown	T3	N2	cM0
CCCN 1371	CCCN control	Unknown	37	2000	Mastectomy	Left	Invasive ductal carcinoma	II	Unknown	Unknown	Unknown	T2	N0	cM0
CCCN 1372	CCCN control	Unknown	29	2000	Mastectomy	Left	Invasive lobular carcinoma	Unknown	Unknown	Unknown	Unknown	T3	N2	cM0
CCCN 1373	CCCN control	Unknown	40	2000	Breast conserving surgery	Right	Invasive ductal carcinoma	III	Unknown	Unknown	Unknown	T2	N2	cM0
CCCN 1374	CCCN control	Unknown	23	2000	Mastectomy	Right	Invasive ductal carcinoma	II	Unknown	Unknown	Unknown	T2	N0	cM0
CCCN 1375	CCCN control	Unknown	35	2000	Breast conserving surgery	Left	Invasive ductal carcinoma	III	Unknown	Unknown	Unknown	T1	N0	cM0
CCCN 1376	CCCN control	Unknown	34	2000	Breast conserving surgery	Right	Invasive ductal carcinoma	II	Unknown	Unknown	Unknown	T1	N0	cM0
CCCN 1377	CCCN control	Unknown	37	2000	Mastectomy	Left	Invasive ductal carcinoma	III	Unknown	Unknown	Unknown	T2	N1	cM0
CCCN 1378	CCCN control	Unknown	38	2000	Breast conserving surgery	Right	Invasive ductal carcinoma	III	Unknown	Unknown	Unknown	T2	N0	cM0
CCCN 1379	CCCN control	Unknown	40	2000	Mastectomy	Right	Invasive ductal carcinoma	I	Unknown	Unknown	Unknown	T1	N0	cM0
CCCN 1380	CCCN control	Unknown	35	2000	Mastectomy	Right	Invasive ductal carcinoma	III	Unknown	Unknown	Unknown	T2	N0	cM0
CCCN 1381	CCCN control	Unknown	37	2000	Mastectomy	Left	Invasive lobular carcinoma	II	Unknown	Unknown	Unknown	T1	N2	cM0
CCCN 1382	CCCN control	Unknown	34	2000	Breast conserving surgery	Right	Invasive ductal carcinoma	III	Unknown	Unknown	Unknown	T1	N0	cM0
CCCN 1383	CCCN control	Unknown	37	2000	Mastectomy	Left	Invasive ductal carcinoma	III	Unknown	Unknown	Unknown	T2	N2	cM0
CCCN 1384	CCCN control	Unknown	34	2000	Breast conserving surgery	Right	Invasive ductal carcinoma	I	Unknown	Unknown	Unknown	T1	N0	cM0
CCCN 1385	CCCN control	Unknown	34	2000	Breast conserving surgery	Left	Invasive ductal carcinoma	III	Unknown	Unknown	Unknown	T1	N0	cM0
CCCN 1386	CCCN control	Unknown	38	2000	Mastectomy	Right	Invasive ductal carcinoma	I	Unknown	Unknown	Unknown	T1	N0	cM0
CCCN 1387	CCCN control	Unknown	35	2000	Mastectomy	Left	Invasive ductal carcinoma	III	Unknown	Unknown	Unknown	T4	N2	cM0
CCCN 1388	CCCN control	Unknown	38	2000	Needle biopsy	Right	Invasive ductal carcinoma	Unknown	Unknown	Unknown	Unknown	Tx	Nx	cM0
CCCN 1389	CCCN control	Unknown	31	2000	Mastectomy	Right	Invasive ductal carcinoma	III	Unknown	Unknown	Unknown	T2	N0	cM0
CCCN 1390	CCCN control	Unknown	36	2000	Mastectomy	Right	Invasive ductal carcinoma	III	Unknown	Unknown	Unknown	T1	N1	cM0
CCCN 1391	CCCN control	Unknown	36	2000	Mastectomy	Right	Invasive ductal carcinoma	Unknown	Unknown	Unknown	Unknown	T1	N0	cM0
CCCN 1392	CCCN control	Unknown	39	2000	Mastectomy	Left	Invasive ductal carcinoma	III	Unknown	Unknown	Unknown	T2	N1	cM0
CCCN 1393	CCCN control	Unknown	34	2000	Mastectomy	Right	Invasive ductolobular carcinoma	I	Unknown	Unknown	Unknown	T2	N0	cM0
CCCN 1394	CCCN control	Unknown	27	2000	Mastectomy	Left	Invasive ductal carcinoma	III	Unknown	Unknown	Unknown	T1	N0	cM0
CCCN 1395	CCCN control	Unknown	39	2000	Mastectomy	Right	Invasive ductal carcinoma	III	Unknown	Unknown	Unknown	T2	N0	cM0
CCCN 1396	CCCN control	Unknown	32	2000	Breast conserving surgery	Left	Invasive ductal carcinoma	II	Unknown	Unknown	Unknown	T1	N0	cM0
CCCN 1397	CCCN control	Unknown	36	2000	Breast conserving surgery	Left	Invasive ductal carcinoma	I	Unknown	Unknown	Unknown	T1	N0	cM0
CCCN 1398	CCCN control	Unknown	38	2000	Needle biopsy	Left	Invasive lobular carcinoma	I	Unknown	Unknown	Unknown	T2	N1	cM1
CCCN 1399	CCCN control	Unknown	37	2000	Breast conserving surgery	Right	Invasive ductal carcinoma	II	Unknown	Unknown	Unknown	T2	N1	cM0
CCCN 1400	CCCN control	Unknown	39	2000	Breast conserving surgery	Left	Invasive ductal carcinoma	I	Unknown	Unknown	Unknown	T1	N1	cM0
CCCN 1401	CCCN control	Unknown	40	2000	Breast conserving surgery	Left	Invasive ductal carcinoma	Unknown	Unknown	Unknown	Unknown	T3	N1	cM0
CCCN 1402	CCCN control	Unknown	30	2000	Breast conserving surgery	Left	Invasive ductal carcinoma	III	Unknown	Unknown	Unknown	T2	N0	cM0
CCCN 1403	CCCN control	Unknown	39	2000	Breast conserving surgery	Left	Invasive ductal carcinoma	III	Unknown	Unknown	Unknown	T2	N0	cM0
CCCN 1404	CCCN control	Unknown	38	2000	Breast conserving surgery	Left	Invasive ductal carcinoma	II	Unknown	Unknown	Unknown	T1	N0	cM0
CCCN 1405	CCCN control	Unknown	40	2000	Breast conserving surgery	Right	Invasive ductal carcinoma	I	Unknown	Unknown	Unknown	T2	N2	cM0
CCCN 1406	CCCN control	Unknown	32	2000	Breast conserving surgery	Left	Invasive ductal carcinoma	II	Unknown	Unknown	Unknown	T1	Nx	cM0
CCCN 1407	CCCN control	Unknown	39	2000	Mastectomy	Right	Invasive ductal carcinoma	II	Unknown	Unknown	Unknown	T2	N1	cM0
CCCN 1408	CCCN control	Unknown	34	2000	Mastectomy	Left	Invasive ductal carcinoma	III	Unknown	Unknown	Unknown	T2	N1	cM0
CCCN 1409	CCCN control	Unknown	36	2000	Breast conserving surgery	Right	Invasive ductal carcinoma	I	Unknown	Unknown	Unknown	T1	N0	cM0
CCCN 1410	CCCN control	Unknown	29	2000	Breast conserving surgery	Right	Invasive ductal carcinoma	II	Unknown	Unknown	Unknown	T1	N1	cM0
CCCN 1411	CCCN control	Unknown	36	2000	Breast conserving surgery	Right	Invasive ductal carcinoma	Unknown	Unknown	Unknown	Unknown	T3	N0	cM0
CCCN 1412	CCCN control	Unknown	37	2001	Mastectomy	Right	Invasive ductal carcinoma	II	Unknown	Unknown	Unknown	T2	N0	cM0
CCCN 1413	CCCN control	Unknown	30	2001	Breast conserving surgery	Left	Invasive ductal carcinoma	III	Unknown	Unknown	Unknown	T1	N1	cM0
CCCN 1414	CCCN control	Unknown	38	2001	Breast conserving surgery	Right	Invasive ductal carcinoma	III	Unknown	Unknown	Unknown	T2	N0	cM0
CCCN 1415	CCCN control	Unknown	32	2001	Breast conserving surgery	Right	Invasive ductal carcinoma	III	Unknown	Unknown	Unknown	T1	N1	cM0
CCCN 1416	CCCN control	Unknown	39	2001	Breast conserving surgery	Left	Invasive ductal carcinoma	III	Unknown	Unknown	Unknown	T1	N2	cM0
CCCN 1417	CCCN control	Unknown	38	2001	Mastectomy	Right	Invasive ductal carcinoma	III	Unknown	Unknown	Unknown	T3	N2	cM0
CCCN 1418	CCCN control	Unknown	37	2001	Mastectomy	Right	Invasive ductal carcinoma	III	Unknown	Unknown	Unknown	T2	N0	cM0
CCCN 1419	CCCN control	Unknown	37	2001	Breast conserving surgery	Right	Invasive ductal carcinoma	III	Unknown	Unknown	Unknown	T1	N2	cM0
CCCN 1420	CCCN control	Unknown	35	2001	Mastectomy	Right	Invasive ductal carcinoma	II	Unknown	Unknown	Unknown	T1	N1	cM0
CCCN 1421	CCCN control	Unknown	38	2001	Breast conserving surgery	Right	Invasive ductal carcinoma	II	Unknown	Unknown	Unknown	T2	N0	cM0
CCCN 1422	CCCN control	Unknown	38	2001	Mastectomy	Right	Invasive ductal carcinoma	III	Unknown	Unknown	Unknown	T4	N2	cM0
CCCN 1423	CCCN control	Unknown	27	2001	Breast conserving surgery	Right	Invasive ductal carcinoma	III	Unknown	Unknown	Unknown	T1	N1	cM0
CCCN 1424	CCCN control	Unknown	34	2001	Breast conserving surgery	Right	Invasive ductal carcinoma	III	Unknown	Unknown	Unknown	T1	N0	cM0
CCCN 1425	CCCN control	Unknown	32	2001	Breast conserving surgery	Right	Invasive ductal carcinoma	II	Unknown	Unknown	Unknown	T1	N1	cM0
CCCN 1426	CCCN control	Unknown	35	2001	Mastectomy	Left	Invasive ductal carcinoma	III	Unknown	Unknown	Unknown	T1	N2	cM0
CCCN 1427	CCCN control	Unknown	39	2001	Breast conserving surgery	Right	Invasive ductal carcinoma	II	Unknown	Unknown	Unknown	T1	N1	cM0
CCCN 1428	CCCN control	Unknown	38	2001	Mastectomy	Right	Invasive ductal carcinoma	II	Unknown	Unknown	Unknown	T4	N1	cM0
CCCN 1429	CCCN control	Unknown	38	2001	Breast conserving surgery	Right	Invasive ductal carcinoma	III	Unknown	Unknown	Unknown	T1	N1	cM0
CCCN 1430	CCCN control	Unknown	35	2001	Breast conserving surgery	Left	Invasive ductal carcinoma	III	Unknown	Unknown	Unknown	T2	N0	cM0
CCCN 1431	CCCN control	Unknown	27	2001	Breast conserving surgery	Left	Invasive ductal carcinoma	II	Unknown	Unknown	Unknown	T1	N1	cM0
CCCN 1432	CCCN control	Unknown	37	2001	Breast conserving surgery	Right	Invasive ductal carcinoma	I	Unknown	Unknown	Unknown	T1	N1	cM0
CCCN 1433	CCCN control	Unknown	26	2001	Breast conserving surgery	Right	Invasive ductal carcinoma	III	Unknown	Unknown	Unknown	T1	N1	cM0
CCCN 1434	CCCN control	Unknown	39	2001	Breast conserving surgery	Left	Invasive ductal carcinoma	III	Unknown	Unknown	Unknown	T1	N1	cM0
CCCN 1435	CCCN control	Unknown	33	2001	Mastectomy	Right	Invasive lobular carcinoma	II	Unknown	Unknown	Unknown	T1	N0	cM0
CCCN 1436	CCCN control	Unknown	30	2001	Mastectomy	Right	Invasive ductal carcinoma	III	Unknown	Unknown	Unknown	T2	N2	cM0
CCCN 1437	CCCN control	Unknown	38	2001	Mastectomy	Left	Invasive ductal carcinoma	III	Unknown	Unknown	Unknown	T2	N1	cM0
CCCN 1438	CCCN control	Unknown	36	2001	Mastectomy	Left	Invasive lobular carcinoma	III	Unknown	Unknown	Unknown	T1	N2	cM0
CCCN 1439	CCCN control	Unknown	36	2001	Breast conserving surgery	Right	Invasive ductal carcinoma	III	Unknown	Unknown	Unknown	T1	N0	cM0
CCCN 1440	CCCN control	Unknown	34	2001	Needle biopsy	Left	Invasive ductal carcinoma	III	Unknown	Unknown	Unknown	T2	N1	cM1
CCCN 1441	CCCN control	Unknown	39	2001	Breast conserving surgery	Left	Invasive lobular carcinoma	I	Unknown	Unknown	Unknown	T1	N0	cM0
CCCN 1442	CCCN control	Unknown	35	2001	Breast conserving surgery	Left	Invasive ductal carcinoma	II	Unknown	Unknown	Unknown	T2	N1	cM0
CCCN 1443	CCCN control	Unknown	39	2001	Breast conserving surgery	Right	Invasive ductal carcinoma	III	Unknown	Unknown	Unknown	T2	N2	cM0
CCCN 1444	CCCN control	Unknown	39	2001	Breast conserving surgery	Right	Invasive ductal carcinoma	I	Unknown	Unknown	Unknown	T1	N1	cM0
CCCN 1445	CCCN control	Unknown	28	2001	Breast conserving surgery	Left	Invasive ductal carcinoma	II	Unknown	Unknown	Unknown	T1	N0	cM0
CCCN 1446	CCCN control	Unknown	34	2001	Mastectomy	Right	Invasive ductal carcinoma	III	Unknown	Unknown	Unknown	T2	N1	cM0
CCCN 1447	CCCN control	Unknown	33	2001	Mastectomy	Left	Invasive lobular carcinoma	II	Unknown	Unknown	Unknown	T3	N3	cM0
CCCN 1448	CCCN control	Unknown	32	2001	Mastectomy	Right	Invasive ductal carcinoma	II	Unknown	Unknown	Unknown	T2	N1	cM0
CCCN 1449	CCCN control	Unknown	34	2001	Mastectomy	Left	Invasive ductal carcinoma	III	Unknown	Unknown	Unknown	T3	N2	cM0
CCCN 1450	CCCN control	Unknown	28	2001	Breast conserving surgery	Right	Invasive ductal carcinoma	III	Unknown	Unknown	Unknown	T1	N0	cM0
CCCN 1451	CCCN control	Unknown	25	2001	Mastectomy	Left	Invasive ductal carcinoma	III	Unknown	Unknown	Unknown	T2	N0	cM0
CCCN 1452	CCCN control	Unknown	40	2001	Breast conserving surgery	Left	Invasive ductal carcinoma	II	Unknown	Unknown	Unknown	T2	N0	cM0
CCCN 1453	CCCN control	Unknown	36	2001	Breast conserving surgery	Right	Other	III	Unknown	Unknown	Unknown	T2	N0	cM0
CCCN 1454	CCCN control	Unknown	40	2001	Breast conserving surgery	Right	Invasive ductal carcinoma	III	Unknown	Unknown	Unknown	T2	N0	cM0
CCCN 1455	CCCN control	Unknown	32	2001	Mastectomy	Left	Invasive ductal carcinoma	II	Unknown	Unknown	Unknown	T2	N2	cM0
CCCN 1456	CCCN control	Unknown	34	2001	Breast conserving surgery	Right	Invasive ductal carcinoma	III	Unknown	Unknown	Unknown	T2	N0	cM0
CCCN 1457	CCCN control	Unknown	38	2001	Breast conserving surgery	Left	Invasive ductal carcinoma	I	Unknown	Unknown	Unknown	T1	N0	cM0
CCCN 1458	CCCN control	Unknown	36	2001	Breast conserving surgery	Right	Invasive ductal carcinoma	II	Unknown	Unknown	Unknown	T1	N1	cM0
CCCN 1459	CCCN control	Unknown	39	2001	Mastectomy	Right	Invasive ductal carcinoma	II	Unknown	Unknown	Unknown	T1	N0	cM0
CCCN 1460	CCCN control	Unknown	35	2001	Mastectomy	Left	Invasive ductal carcinoma	III	Unknown	Unknown	Unknown	T2	N2	cM0
CCCN 1461	CCCN control	Unknown	36	2001	Breast conserving surgery	Left	Invasive ductal carcinoma	III	Unknown	Unknown	Unknown	T2	N1	cM0
CCCN 1462	CCCN control	Unknown	34	2001	Mastectomy	Left	Invasive ductal carcinoma	III	Unknown	Unknown	Unknown	T2	N0	cM0
CCCN 1463	CCCN control	Unknown	40	2001	Breast conserving surgery	Right	Invasive ductal carcinoma	II	Unknown	Unknown	Unknown	T1	N0	cM0
CCCN 1464	CCCN control	Unknown	38	2001	Mastectomy	Right	Invasive ductal carcinoma	II	Unknown	Unknown	Unknown	T4	N1	cM0
CCCN 1465	CCCN control	Unknown	39	2001	Breast conserving surgery	Left	Invasive ductal carcinoma	II	Unknown	Unknown	Unknown	T2	N0	cM0
CCCN 1466	CCCN control	Unknown	38	2001	Mastectomy	Right	Invasive ductal carcinoma	III	Unknown	Unknown	Unknown	T2	N0	cM0
CCCN 1467	CCCN control	Unknown	39	2001	Mastectomy	Right	Invasive ductal carcinoma	III	Unknown	Unknown	Unknown	T3	N0	cM0
CCCN 1468	CCCN control	Unknown	40	2001	Mastectomy	Left	Invasive ductal carcinoma	III	Unknown	Unknown	Unknown	T2	N0	cM0
CCCN 1469	CCCN control	Unknown	38	2001	Mastectomy	Left	Invasive ductal carcinoma	III	Unknown	Unknown	Unknown	T2	N1	cM0
CCCN 1470	CCCN control	Unknown	28	2001	Breast conserving surgery	Right	Invasive ductal carcinoma	III	Unknown	Unknown	Unknown	T2	N1	cM0
CCCN 1471	CCCN control	Unknown	40	2001	Mastectomy	Left	Invasive lobular carcinoma	Unknown	Unknown	Unknown	Unknown	T2	N0	cM0
CCCN 1472	CCCN control	Unknown	28	2001	Breast conserving surgery	Left	Invasive ductal carcinoma	III	Unknown	Unknown	Unknown	T2	N2	cM0
CCCN 1473	CCCN control	Unknown	31	2001	Mastectomy	Left	Invasive ductal carcinoma	III	Unknown	Unknown	Unknown	T3	N2	cM0
CCCN 1474	CCCN control	Unknown	27	2001	Mastectomy	Left	Invasive ductal carcinoma	III	Unknown	Unknown	Unknown	T3	N3	cM0
CCCN 1475	CCCN control	Unknown	40	2001	Mastectomy	Right	Invasive ductal carcinoma	III	Unknown	Unknown	Unknown	T1	N0	cM0
CCCN 1476	CCCN control	Unknown	40	2001	Mastectomy	Right	Invasive ductal carcinoma	II	Unknown	Unknown	Unknown	Tx	N0	cM0
CCCN 1477	CCCN control	Unknown	36	2001	Mastectomy	Left	Invasive ductal carcinoma	III	Unknown	Unknown	Unknown	T4	N1	cM1
CCCN 1478	CCCN control	Unknown	37	2002	Breast conserving surgery	Right	Invasive ductal carcinoma	II	Unknown	Unknown	Unknown	T1	N1	cM0
CCCN 1479	CCCN control	Unknown	38	2000	Mastectomy	Right	Invasive ductal carcinoma	III	Unknown	Unknown	Unknown	T2	N0	cM0
CCCN 1480	CCCN control	Unknown	36	2002	Mastectomy	Left	Invasive ductal carcinoma	Unknown	Unknown	Unknown	Unknown	T2	N1	cM0
CCCN 1481	CCCN control	Unknown	36	2002	Breast conserving surgery	Right	Invasive ductal carcinoma	III	Unknown	Unknown	Unknown	T2	Nx	cM0
CCCN 1482	CCCN control	Unknown	37	2002	Breast conserving surgery	Right	Invasive ductal carcinoma	Unknown	Unknown	Unknown	Unknown	T3	N1	cM0
CCCN 1483	CCCN control	Unknown	29	2002	Mastectomy	Right	Invasive ductal carcinoma	II	Unknown	Unknown	Unknown	T1	N0	cM0
CCCN 1484	CCCN control	Unknown	33	2002	Breast conserving surgery	Left	Invasive lobular carcinoma	Unknown	Unknown	Unknown	Unknown	T1	N0	cM0
CCCN 1485	CCCN control	Unknown	39	2002	Breast conserving surgery	Left	Invasive ductal carcinoma	III	Unknown	Unknown	Unknown	T2	N0	cM0
CCCN 1486	CCCN control	Unknown	37	2002	Mastectomy	Right	Invasive ductal carcinoma	II	Unknown	Unknown	Unknown	T1	N0	cM0
CCCN 1487	CCCN control	Unknown	40	2002	Mastectomy	Right	Invasive ductal carcinoma	I	Unknown	Unknown	Unknown	T1	N0	cM0
CCCN 1488	CCCN control	Unknown	39	2002	Breast conserving surgery	Left	Invasive ductal carcinoma	II	Unknown	Unknown	Unknown	T2	N1	cM0
CCCN 1489	CCCN control	Unknown	34	2002	Mastectomy	Left	Invasive lobular carcinoma	II	Unknown	Unknown	Unknown	Tx	N0	cM0
CCCN 1490	CCCN control	Unknown	38	2002	Mastectomy	Right	Invasive ductal carcinoma	III	Unknown	Unknown	Unknown	T2	N0	cM0
CCCN 1491	CCCN control	Unknown	32	2002	Breast conserving surgery	Left	Invasive ductal carcinoma	III	Unknown	Unknown	Unknown	T2	N0	cM0
CCCN 1492	CCCN control	Unknown	39	2002	Mastectomy	Right	Invasive ductal carcinoma	III	Unknown	Unknown	Unknown	T3	N3	cM0
CCCN 1493	CCCN control	Unknown	35	2002	Breast conserving surgery	Left	Invasive ductal carcinoma	III	Unknown	Unknown	Unknown	T1	N2	cM0
CCCN 1494	CCCN control	Unknown	38	2002	Breast conserving surgery	Left	Invasive ductal carcinoma	III	Unknown	Unknown	Unknown	T2	N1	cM0
CCCN 1495	CCCN control	Unknown	40	2002	Mastectomy	Right	Invasive ductolobular carcinoma	I	Unknown	Unknown	Unknown	T2	N2	cM0
CCCN 1496	CCCN control	Unknown	39	2002	Mastectomy	Right	Invasive ductal carcinoma	III	Unknown	Unknown	Unknown	T1	N0	cM0
CCCN 1497	CCCN control	Unknown	38	2002	Breast conserving surgery	Left	Invasive ductal carcinoma	III	Unknown	Unknown	Unknown	T2	N2	cM0
CCCN 1498	CCCN control	Unknown	30	2002	Mastectomy	Left	Invasive lobular carcinoma	II	Unknown	Unknown	Unknown	T1	N0	cM0
CCCN 1499	CCCN control	Unknown	38	2002	Mastectomy	Left	Invasive ductal carcinoma	III	Unknown	Unknown	Unknown	T2	N0	cM0
CCCN 1500	CCCN control	Unknown	38	2002	Breast conserving surgery	Left	Invasive ductal carcinoma	III	Unknown	Unknown	Unknown	T2	N1	cM0
CCCN 1501	CCCN control	Unknown	38	2002	Breast conserving surgery	Left	Invasive ductal carcinoma	III	Unknown	Unknown	Unknown	T1	Nx	cM0
CCCN 1502	CCCN control	Unknown	40	2002	Breast conserving surgery	Left	Invasive ductal carcinoma	II	Unknown	Unknown	Unknown	T1	N0	cM0
CCCN 1503	CCCN control	Unknown	39	2002	Breast conserving surgery	Left	Invasive ductal carcinoma	I	Unknown	Unknown	Unknown	T1	N0	cM0
CCCN 1504	CCCN control	Unknown	35	2002	Mastectomy	Left	Invasive ductal carcinoma	Unknown	Unknown	Unknown	Unknown	T4	N2	cM0
CCCN 1505	CCCN control	Unknown	36	2002	Mastectomy	Left	Invasive ductal carcinoma	I	Unknown	Unknown	Unknown	T1	N0	cM0
CCCN 1506	CCCN control	Unknown	37	2002	Mastectomy	Left	Invasive lobular carcinoma	II	Unknown	Unknown	Unknown	T1	N0	cM0
CCCN 1507	CCCN control	Unknown	40	2002	Breast conserving surgery	Left	Invasive lobular carcinoma	II	Unknown	Unknown	Unknown	T1	N0	cM0
CCCN 1508	CCCN control	Unknown	35	2002	Breast conserving surgery	Right	Invasive ductal carcinoma	II	Unknown	Unknown	Unknown	T1	N1	cM0
CCCN 1509	CCCN control	Unknown	38	2002	Mastectomy	Left	Invasive ductal carcinoma	II	Unknown	Unknown	Unknown	T2	N1	cM0
CCCN 1510	CCCN control	Unknown	36	2002	Mastectomy	Left	Invasive ductal carcinoma	III	Unknown	Unknown	Unknown	T2	N0	cM0
CCCN 1511	CCCN control	Unknown	35	2002	Breast conserving surgery	Right	Invasive ductal carcinoma	III	Unknown	Unknown	Unknown	T1	N0	cM0
CCCN 1512	CCCN control	Unknown	39	2002	Breast conserving surgery	Left	Invasive ductal carcinoma	II	Unknown	Unknown	Unknown	T2	N1	cM0
CCCN 1513	CCCN control	Unknown	39	2002	Needle biopsy	Right	Invasive ductal carcinoma	Unknown	Unknown	Unknown	Unknown	T4	N1	cM1
CCCN 1514	CCCN control	Unknown	35	2002	Mastectomy	Right	Invasive ductal carcinoma	III	Unknown	Unknown	Unknown	T1	N3	cM0
CCCN 1515	CCCN control	Unknown	37	2001	Mastectomy	Left	Invasive ductal carcinoma	III	Unknown	Unknown	Unknown	T1	N2	cM0
CCCN 1516	CCCN control	Unknown	32	2002	Mastectomy	Right	Invasive lobular carcinoma	II	Unknown	Unknown	Unknown	T2	N3	cM0
CCCN 1517	CCCN control	Unknown	39	2002	Breast conserving surgery	Right	Invasive ductal carcinoma	III	Unknown	Unknown	Unknown	T1	N1	cM0
CCCN 1518	CCCN control	Unknown	31	2002	Mastectomy	Right	Invasive ductal carcinoma	II	Unknown	Unknown	Unknown	T2	N1	cM0
CCCN 1519	CCCN control	Unknown	32	2002	Breast conserving surgery	Left	Invasive ductal carcinoma	III	Unknown	Unknown	Unknown	T2	N3	cM0
CCCN 1520	CCCN control	Unknown	35	2002	Breast conserving surgery	Left	Invasive lobular carcinoma	II	Unknown	Unknown	Unknown	T1	N0	cM0
CCCN 1521	CCCN control	Unknown	39	2002	Mastectomy	Left	Other	II	Unknown	Unknown	Unknown	T2	N0	cM0
CCCN 1522	CCCN control	Unknown	39	2002	Breast conserving surgery	Right	Invasive lobular carcinoma	II	Unknown	Unknown	Unknown	T1	N1	cM0
CCCN 1523	CCCN control	Unknown	40	2002	Breast conserving surgery	Left	Invasive ductolobular carcinoma	I	Unknown	Unknown	Unknown	T2	N2	cM0
CCCN 1524	CCCN control	Unknown	38	2002	Breast conserving surgery	Left	Invasive ductal carcinoma	II	Unknown	Unknown	Unknown	T1	N0	cM0
CCCN 1525	CCCN control	Unknown	37	2004	Breast conserving surgery	Left	Other	III	Unknown	Unknown	Unknown	T1	N0	cM0
CCCN 1526	CCCN control	Unknown	32	2002	Mastectomy	Left	Invasive ductolobular carcinoma	III	Unknown	Unknown	Unknown	T2	N2	cM0
CCCN 1527	CCCN control	Unknown	37	2002	Needle biopsy	Left	Invasive ductal carcinoma	III	Unknown	Unknown	Unknown	T4	N1	cM0
CCCN 1528	CCCN control	Unknown	38	2002	Breast conserving surgery	Left	Invasive ductal carcinoma	II	Unknown	Unknown	Unknown	T1	N1	cM0
CCCN 1529	CCCN control	Unknown	39	2002	Breast conserving surgery	Left	Invasive ductal carcinoma	II	Unknown	Unknown	Unknown	T1	N0	cM1
CCCN 1530	CCCN control	Unknown	39	2002	Breast conserving surgery	Right	Invasive ductal carcinoma	II	Unknown	Unknown	Unknown	T1	N0	cM0
CCCN 1531	CCCN control	Unknown	32	2002	Mastectomy	Right	Invasive ductal carcinoma	III	Unknown	Unknown	Unknown	T3	N2	cM0
CCCN 1532	CCCN control	Unknown	29	2002	Mastectomy	Left	Invasive ductal carcinoma	II	Unknown	Unknown	Unknown	T2	N0	cM0
CCCN 1533	CCCN control	Unknown	40	2002	Mastectomy	Left	Invasive ductal carcinoma	Unknown	Unknown	Unknown	Unknown	T1	N0	cM0
CCCN 1534	CCCN control	Unknown	29	2002	Breast conserving surgery	Right	Invasive ductal carcinoma	III	Unknown	Unknown	Unknown	T2	N3	cM0
CCCN 1535	CCCN control	Unknown	35	2002	Mastectomy	Right	Invasive ductal carcinoma	II	Unknown	Unknown	Unknown	T2	N2	cM0
CCCN 1536	CCCN control	Unknown	35	2002	Breast conserving surgery	Left	Invasive ductal carcinoma	III	Unknown	Unknown	Unknown	T2	N1	cM0
CCCN 1537	CCCN control	Unknown	36	2002	Mastectomy	Right	Other	III	Unknown	Unknown	Unknown	T1	N2	cM0
CCCN 1538	CCCN control	Unknown	34	2002	Mastectomy	Right	Invasive ductal carcinoma	II	Unknown	Unknown	Unknown	T1	N2	cM0
CCCN 1539	CCCN control	Unknown	39	2002	Mastectomy	Left	Invasive ductal carcinoma	II	Unknown	Unknown	Unknown	T1	N0	cM0
CCCN 1540	CCCN control	Unknown	32	2002	Breast conserving surgery	Right	Invasive ductal carcinoma	III	Unknown	Unknown	Unknown	T2	N0	cM0
CCCN 1541	CCCN control	Unknown	24	2002	Mastectomy	Left	Invasive ductal carcinoma	II	Unknown	Unknown	Unknown	T3	N2	cM0
CCCN 1542	CCCN control	Unknown	34	2002	Breast conserving surgery	Right	Invasive ductal carcinoma	III	Unknown	Unknown	Unknown	T1	N1	cM0
CCCN 1543	CCCN control	Unknown	37	2002	Needle biopsy	Left	Invasive ductal carcinoma	III	Unknown	Unknown	Unknown	Tx	Nx	cM0
CCCN 1544	CCCN control	Unknown	38	2002	Breast conserving surgery	Right	Invasive ductal carcinoma	III	Unknown	Unknown	Unknown	T1	N0	cM0
CCCN 1545	CCCN control	Unknown	35	2002	Breast conserving surgery	Left	Invasive ductal carcinoma	III	Unknown	Unknown	Unknown	T2	N0	cM0
CCCN 1546	CCCN control	Unknown	36	2002	Breast conserving surgery	Right	Invasive ductal carcinoma	III	Unknown	Unknown	Unknown	T2	N1	cM0
CCCN 1547	CCCN control	Unknown	38	2002	Breast conserving surgery	Left	Invasive ductal carcinoma	III	Unknown	Unknown	Unknown	T1	N0	cM0
CCCN 1548	CCCN control	Unknown	39	2003	Mastectomy	Left	Invasive ductal carcinoma	II	Unknown	Unknown	Unknown	T1	N0	cM0
CCCN 1549	CCCN control	Unknown	35	2003	Breast conserving surgery	Left	Invasive ductal carcinoma	II	Unknown	Unknown	Unknown	T2	N1	cM0
CCCN 1550	CCCN control	Unknown	36	2002	Mastectomy	Right	Invasive ductal carcinoma	II	Unknown	Unknown	Unknown	T2	N1	cM0
CCCN 1551	CCCN control	Unknown	38	2003	Mastectomy	Right	Invasive ductal carcinoma	III	Unknown	Unknown	Unknown	T1	N1	cM0
CCCN 1552	CCCN control	Unknown	36	2003	Mastectomy	Left	Invasive lobular carcinoma	III	Unknown	Unknown	Unknown	T1	N0	cM0
CCCN 1553	CCCN control	Unknown	38	2003	Mastectomy	Left	Invasive ductal carcinoma	III	Unknown	Unknown	Unknown	T2	N1	cM0
CCCN 1554	CCCN control	Unknown	32	2003	Mastectomy	Right	Invasive ductal carcinoma	III	Unknown	Unknown	Unknown	T2	N1	cM0
CCCN 1555	CCCN control	Unknown	39	2003	Breast conserving surgery	Left	Invasive ductal carcinoma	III	Unknown	Unknown	Unknown	T1	N3	cM0
CCCN 1556	CCCN control	Unknown	37	2002	Breast conserving surgery	Left	Invasive ductal carcinoma	II	Unknown	Unknown	Unknown	T1	N0	cM0
CCCN 1557	CCCN control	Unknown	37	2003	Breast conserving surgery	Left	Invasive ductal carcinoma	III	Unknown	Unknown	Unknown	T1	N1	cM0
CCCN 1558	CCCN control	Unknown	39	2003	Mastectomy	Right	Invasive ductal carcinoma	Unknown	Unknown	Unknown	Unknown	T4	N1	cM0
CCCN 1559	CCCN control	Unknown	38	2003	Breast conserving surgery	Right	Invasive ductal carcinoma	II	Unknown	Unknown	Unknown	T1	N0	cM0
CCCN 1560	CCCN control	Unknown	40	2003	Breast conserving surgery	Left	Invasive ductal carcinoma	I	Unknown	Unknown	Unknown	T2	N1	cM0
CCCN 1561	CCCN control	Unknown	26	2003	Mastectomy	Left	Invasive ductal carcinoma	III	Unknown	Unknown	Unknown	T3	N2	cM0
CCCN 1562	CCCN control	Unknown	35	2003	Mastectomy	Right	Invasive ductal carcinoma	III	Unknown	Unknown	Unknown	T1	N1	cM0
CCCN 1563	CCCN control	Unknown	31	2003	Mastectomy	Right	Invasive ductal carcinoma	III	Unknown	Unknown	Unknown	T1	N0	cM0
CCCN 1564	CCCN control	Unknown	40	2003	Breast conserving surgery	Left	Invasive ductal carcinoma	II	Unknown	Unknown	Unknown	T1	N1	cM0
CCCN 1565	CCCN control	Unknown	39	2003	Mastectomy	Left	Invasive ductal carcinoma	III	Unknown	Unknown	Unknown	T1	N0	cM0
CCCN 1566	CCCN control	Unknown	36	2003	Breast conserving surgery	Right	Invasive ductal carcinoma	III	Unknown	Unknown	Unknown	T1	N0	cM0
CCCN 1567	CCCN control	Unknown	28	2003	Breast conserving surgery	Left	Invasive ductal carcinoma	I	Unknown	Unknown	Unknown	T1	N1	cM0
CCCN 1568	CCCN control	Unknown	38	2003	Breast conserving surgery	Left	Invasive ductal carcinoma	III	Unknown	Unknown	Unknown	T1	N0	cM0
CCCN 1569	CCCN control	Unknown	33	2003	Mastectomy	Left	Invasive ductal carcinoma	III	Unknown	Unknown	Unknown	T2	N0	cM0
CCCN 1570	CCCN control	Unknown	40	2003	Breast conserving surgery	Left	Invasive ductal carcinoma	III	Unknown	Unknown	Unknown	T2	N0	cM0
CCCN 1571	CCCN control	Unknown	36	2003	Mastectomy	Left	Invasive ductal carcinoma	III	Unknown	Unknown	Unknown	T1	N1	cM0
CCCN 1572	CCCN control	Unknown	39	2003	Mastectomy	Right	Invasive ductolobular carcinoma	Unknown	Unknown	Unknown	Unknown	T2	N1	cM0
CCCN 1573	CCCN control	Unknown	40	2003	Breast conserving surgery	Right	Invasive ductal carcinoma	III	Unknown	Unknown	Unknown	T2	N0	cM0
CCCN 1574	CCCN control	Unknown	30	2003	Breast conserving surgery	Right	Invasive ductal carcinoma	III	Unknown	Unknown	Unknown	T2	N0	cM0
CCCN 1575	CCCN control	Unknown	38	2003	Breast conserving surgery	Left	Invasive ductal carcinoma	III	Unknown	Unknown	Unknown	T2	N0	cM0
CCCN 1576	CCCN control	Unknown	40	2003	Mastectomy	Left	Invasive ductal carcinoma	Unknown	Unknown	Unknown	Unknown	T1	N0	cM0
CCCN 1577	CCCN control	Unknown	40	2003	Breast conserving surgery	Left	Invasive ductal carcinoma	III	Unknown	Unknown	Unknown	T2	N1	cM0
CCCN 1578	CCCN control	Unknown	39	2003	Breast conserving surgery	Right	Invasive ductolobular carcinoma	III	Unknown	Unknown	Unknown	T2	N1	cM0
CCCN 1579	CCCN control	Unknown	33	2003	Mastectomy	Left	Invasive ductal carcinoma	III	Unknown	Unknown	Unknown	T2	N2	cM0
CCCN 1580	CCCN control	Unknown	32	2003	Needle biopsy	Left	Invasive ductal carcinoma	Unknown	Unknown	Unknown	Unknown	T2	N1	cM1
CCCN 1581	CCCN control	Unknown	38	2003	Mastectomy	Right	Invasive ductal carcinoma	II	Unknown	Unknown	Unknown	T2	N2	cM0
CCCN 1582	CCCN control	Unknown	32	2003	Breast conserving surgery	Left	Invasive ductal carcinoma	II	Unknown	Unknown	Unknown	T2	N0	cM0
CCCN 1583	CCCN control	Unknown	36	2003	Mastectomy	Right	Invasive ductal carcinoma	III	Unknown	Unknown	Unknown	T1	N1	cM0
CCCN 1584	CCCN control	Unknown	32	2003	Mastectomy	Right	Invasive ductolobular carcinoma	III	Unknown	Unknown	Unknown	T2	N3	cM0
CCCN 1585	CCCN control	Unknown	40	2003	Mastectomy	Right	Invasive ductal carcinoma	III	Unknown	Unknown	Unknown	T2	N1	cM0
CCCN 1586	CCCN control	Unknown	31	2003	Mastectomy	Left	Invasive ductal carcinoma	III	Unknown	Unknown	Unknown	T1	N1	cM0
CCCN 1587	CCCN control	Unknown	34	2003	Mastectomy	Right	Invasive ductal carcinoma	III	Unknown	Unknown	Unknown	T2	N2	cM0
CCCN 1588	CCCN control	Unknown	28	2003	Mastectomy	Left	Invasive ductal carcinoma	III	Unknown	Unknown	Unknown	T2	N0	cM0
CCCN 1589	CCCN control	Unknown	35	2003	Mastectomy	Right	Invasive ductolobular carcinoma	III	Unknown	Unknown	Unknown	T1	N3	cM0
CCCN 1590	CCCN control	Unknown	39	2003	Mastectomy	Right	Invasive ductal carcinoma	II	Unknown	Unknown	Unknown	T4	N1	cM1
CCCN 1591	CCCN control	Unknown	39	2004	Breast conserving surgery	Left	Invasive ductal carcinoma	II	Unknown	Unknown	Unknown	T1	N0	cM0
CCCN 1592	CCCN control	Unknown	29	2004	Breast conserving surgery	Left	Invasive ductal carcinoma	III	Unknown	Unknown	Unknown	T2	N1	cM0
CCCN 1593	CCCN control	Unknown	35	2004	Breast conserving surgery	Left	Invasive ductal carcinoma	II	Unknown	Unknown	Unknown	T2	N0	cM0
CCCN 1594	CCCN control	Unknown	35	2004	Breast conserving surgery	Left	Invasive lobular carcinoma	II	Unknown	Unknown	Unknown	T1	N1	cM0
CCCN 1595	CCCN control	Unknown	36	2004	Mastectomy	Left	Invasive lobular carcinoma	II	Unknown	Unknown	Unknown	T4	N2	cM0
CCCN 1596	CCCN control	Unknown	38	2004	Mastectomy	Left	Invasive ductal carcinoma	II	Unknown	Unknown	Unknown	T1	N0	cM0
CCCN 1597	CCCN control	Unknown	38	2004	Mastectomy	Left	Invasive ductal carcinoma	Unknown	Unknown	Unknown	Unknown	T1	N0	cM0
CCCN 1598	CCCN control	Unknown	40	2004	Mastectomy	Right	Invasive ductal carcinoma	II	Unknown	Unknown	Unknown	T3	N2	cM0
CCCN 1599	CCCN control	Unknown	35	2004	Mastectomy	Right	Invasive ductal carcinoma	III	Unknown	Unknown	Unknown	T2	N0	cM0
CCCN 1600	CCCN control	Unknown	29	2004	Mastectomy	Right	Invasive ductal carcinoma	III	Unknown	Unknown	Unknown	T3	N2	cM0
CCCN 1601	CCCN control	Unknown	34	2004	Mastectomy	Left	Invasive ductal carcinoma	III	Unknown	Unknown	Unknown	T3	N0	cM0
CCCN 1602	CCCN control	Unknown	40	2004	Mastectomy	Right	Invasive ductal carcinoma	II	Unknown	Unknown	Unknown	T2	N2	cM0
CCCN 1603	CCCN control	Unknown	39	2004	Breast conserving surgery	Left	Invasive ductal carcinoma	III	Unknown	Unknown	Unknown	T1	N0	cM0
CCCN 1604	CCCN control	Unknown	39	2004	Breast conserving surgery	Right	Invasive ductal carcinoma	III	Unknown	Unknown	Unknown	T2	N0	cM0
CCCN 1605	CCCN control	Unknown	39	2004	Mastectomy	Left	Invasive ductolobular carcinoma	III	Unknown	Unknown	Unknown	T3	N2	cM0
CCCN 1606	CCCN control	Unknown	39	2004	Mastectomy	Right	Invasive ductal carcinoma	III	Unknown	Unknown	Unknown	T1	N0	cM0
CCCN 1607	CCCN control	Unknown	40	2004	Needle biopsy	Left	Invasive ductal carcinoma	III	Unknown	Unknown	Unknown	T1	N1	cM1
CCCN 1608	CCCN control	Unknown	37	2004	Mastectomy	Right	Invasive ductal carcinoma	III	Unknown	Unknown	Unknown	T2	N0	cM0
CCCN 1609	CCCN control	Unknown	33	2004	Mastectomy	Left	Invasive ductal carcinoma	III	Unknown	Unknown	Unknown	T1	N1	cM0
CCCN 1610	CCCN control	Unknown	36	2004	Breast conserving surgery	Right	Invasive ductal carcinoma	III	Unknown	Unknown	Unknown	T2	N0	cM0
CCCN 1611	CCCN control	Unknown	28	2004	Breast conserving surgery	Right	Invasive ductal carcinoma	III	Unknown	Unknown	Unknown	T1	N0	cM0
CCCN 1612	CCCN control	Unknown	37	2004	Breast conserving surgery	Right	Invasive ductal carcinoma	III	Unknown	Unknown	Unknown	T1	N0	cM0
CCCN 1613	CCCN control	Unknown	32	2004	Mastectomy	Right	Invasive ductal carcinoma	III	Unknown	Unknown	Unknown	T3	N1	cM0
CCCN 1614	CCCN control	Unknown	34	2004	Breast conserving surgery	Right	Other	II	Unknown	Unknown	Unknown	T1	N0	cM0
CCCN 1615	CCCN control	Unknown	34	2004	Breast conserving surgery	Right	Invasive ductal carcinoma	III	Unknown	Unknown	Unknown	T2	N0	cM0
CCCN 1616	CCCN control	Unknown	36	2004	Mastectomy	Right	Invasive ductal carcinoma	III	Unknown	Unknown	Unknown	T2	N1	cM0
CCCN 1617	CCCN control	Unknown	39	2004	Mastectomy	Right	Invasive ductal carcinoma	III	Unknown	Unknown	Unknown	T2	N1	cM0
CCCN 1618	CCCN control	Unknown	33	2004	Breast conserving surgery	Left	Invasive ductal carcinoma	II	Unknown	Unknown	Unknown	T1	N1	cM0
CCCN 1619	CCCN control	Unknown	33	2004	Mastectomy	Left	Invasive ductal carcinoma	III	Unknown	Unknown	Unknown	T2	N2	cM0
CCCN 1620	CCCN control	Unknown	40	2004	Mastectomy	Left	Invasive ductal carcinoma	III	Unknown	Unknown	Unknown	T2	N0	cM0
CCCN 1621	CCCN control	Unknown	40	2004	Mastectomy	Left	Invasive ductal carcinoma	III	Unknown	Unknown	Unknown	T2	N1	cM0
CCCN 1622	CCCN control	Unknown	33	2004	Breast conserving surgery	Left	Invasive ductal carcinoma	I	Unknown	Unknown	Unknown	T1	N0	cM0
CCCN 1623	CCCN control	Unknown	38	2004	Breast conserving surgery	Right	Invasive ductolobular carcinoma	III	Unknown	Unknown	Unknown	T1	N1	cM0
CCCN 1624	CCCN control	Unknown	40	2004	Mastectomy	Right	Invasive ductal carcinoma	III	Unknown	Unknown	Unknown	T1	N0	cM0
CCCN 1625	CCCN control	Unknown	34	2004	Mastectomy	Left	Invasive ductal carcinoma	III	Unknown	Unknown	Unknown	T3	N2	cM0
CCCN 1626	CCCN control	Unknown	40	2004	Breast conserving surgery	Left	Invasive ductal carcinoma	II	Unknown	Unknown	Unknown	T1	N1	cM0
CCCN 1627	CCCN control	Unknown	38	2004	Breast conserving surgery	Right	Invasive ductal carcinoma	II	Unknown	Unknown	Unknown	T1	N1	cM0
CCCN 1628	CCCN control	Unknown	34	2004	Breast conserving surgery	Left	Invasive ductal carcinoma	III	Unknown	Unknown	Unknown	T2	N0	cM0
CCCN 1629	CCCN control	Unknown	37	2004	Breast conserving surgery	Left	Invasive ductal carcinoma	II	Unknown	Unknown	Unknown	T1	N1	cM0
CCCN 1630	CCCN control	Unknown	37	2004	Breast conserving surgery	Left	Invasive ductal carcinoma	II	Unknown	Unknown	Unknown	T1	N0	cM0
CCCN 1631	CCCN control	Unknown	35	2004	Breast conserving surgery	Right	Invasive ductal carcinoma	III	Unknown	Unknown	Unknown	T2	N3	cM0
CCCN 1632	CCCN control	Unknown	37	2004	Mastectomy	Right	Invasive ductal carcinoma	II	Unknown	Unknown	Unknown	T3	N2	cM0
CCCN 1633	CCCN control	Unknown	40	2004	Mastectomy	Left	Invasive lobular carcinoma	III	Unknown	Unknown	Unknown	T2	N0	cM0
CCCN 1634	CCCN control	Unknown	32	2004	Mastectomy	Left	Invasive ductal carcinoma	Unknown	Unknown	Unknown	Unknown	T3	N0	cM0
CCCN 1635	CCCN control	Unknown	36	2004	Mastectomy	Left	Invasive ductal carcinoma	III	Unknown	Unknown	Unknown	T2	N2	cM0
CCCN 1636	CCCN control	Unknown	30	2004	Needle biopsy	Left	Invasive ductal carcinoma	Unknown	Unknown	Unknown	Unknown	T3	N1	cM1
CCCN 1637	CCCN control	Unknown	31	2004	Mastectomy	Right	Invasive ductal carcinoma	III	Unknown	Unknown	Unknown	T2	N0	cM0
CCCN 1638	CCCN control	Unknown	36	2004	Breast conserving surgery	Right	Invasive ductal carcinoma	III	Unknown	Unknown	Unknown	T1	N1	cM0
CCCN 1639	CCCN control	Unknown	38	2004	Mastectomy	Left	Invasive lobular carcinoma	III	Unknown	Unknown	Unknown	T2	N2	cM0
CCCN 1640	CCCN control	Unknown	26	2004	Mastectomy	Left	Invasive ductal carcinoma	III	Unknown	Unknown	Unknown	T3	N3	cM0
CCCN 1641	CCCN control	Unknown	36	2004	Needle biopsy	Right	Invasive ductolobular carcinoma	Unknown	Unknown	Unknown	Unknown	T4	N0	cM1
CCCN 1642	CCCN control	Unknown	32	2004	Mastectomy	Left	Invasive ductal carcinoma	III	Unknown	Unknown	Unknown	T2	N1	cM0
CCCN 1643	CCCN control	Unknown	31	2004	Breast conserving surgery	Left	Invasive ductal carcinoma	III	Unknown	Unknown	Unknown	T2	N0	cM0
CCCN 1644	CCCN control	Unknown	37	2004	Breast conserving surgery	Right	Invasive ductal carcinoma	I	Unknown	Unknown	Unknown	T2	N0	cM0
CCCN 1645	CCCN control	Unknown	37	2004	Breast conserving surgery	Right	Invasive ductal carcinoma	III	Unknown	Unknown	Unknown	T2	N2	cM0
CCCN 1646	CCCN control	Unknown	40	2004	Breast conserving surgery	Right	Invasive ductal carcinoma	I	Unknown	Unknown	Unknown	T2	N0	cM0
CCCN 1647	CCCN control	Unknown	36	2004	Breast conserving surgery	Right	Invasive lobular carcinoma	III	Unknown	Unknown	Unknown	T2	N1	cM0
CCCN 1648	CCCN control	Unknown	40	2004	Mastectomy	Left	Invasive lobular carcinoma	I	Unknown	Unknown	Unknown	T1	N1	cM0
CCCN 1649	CCCN control	Unknown	39	2004	Breast conserving surgery	Left	Invasive ductal carcinoma	II	Unknown	Unknown	Unknown	T1	N0	cM0
CCCN 1650	CCCN control	Unknown	31	2004	Mastectomy	Left	Invasive ductal carcinoma	III	Unknown	Unknown	Unknown	T3	N1	cM0
CCCN 1651	CCCN control	Unknown	30	2005	Mastectomy	Left	Invasive ductal carcinoma	III	Positive	Positive	Negative	T1	N1	cM0
CCCN 1652	CCCN control	Unknown	38	2005	Breast conserving surgery	Right	Invasive ductal carcinoma	II	Positive	Positive	Negative	T1	N0	cM0
CCCN 1653	CCCN control	Unknown	32	2004	Breast conserving surgery	Right	Invasive ductal carcinoma	I	Unknown	Unknown	Unknown	T1	N0	cM0
CCCN 1654	CCCN control	Unknown	24	2005	Breast conserving surgery	Left	Invasive ductal carcinoma	III	Negative	Negative	Negative	T2	N0	cM0
CCCN 1655	CCCN control	Unknown	36	2005	Mastectomy	Right	Invasive ductal carcinoma	III	Positive	Unknown	Unknown	T2	N2	cM0
CCCN 1656	CCCN control	Unknown	28	2003	Breast conserving surgery	Left	Invasive ductolobular carcinoma	II	Unknown	Unknown	Unknown	T2	N1	cM0
CCCN 1657	CCCN control	Unknown	40	2005	Breast conserving surgery	Right	Invasive ductal carcinoma	III	Positive	Positive	Negative	T2	N1	cM0
CCCN 1658	CCCN control	Unknown	38	2005	Mastectomy	Right	Invasive ductal carcinoma	III	Positive	Positive	Negative	T2	N0	cM0
CCCN 1659	CCCN control	Unknown	28	2005	Mastectomy	Right	Invasive ductolobular carcinoma	II	Negative	Negative	Positive	T2	N2	cM0
CCCN 1660	CCCN control	Unknown	40	2005	Breast conserving surgery	Right	Invasive ductal carcinoma	II	Positive	Negative	Negative	T2	N0	cM0
CCCN 1661	CCCN control	Unknown	33	2005	Breast conserving surgery	Right	Invasive ductal carcinoma	II	Positive	Unknown	Unknown	T1	N0	cM0
CCCN 1662	CCCN control	Unknown	36	2005	Mastectomy	Right	Invasive ductal carcinoma	III	Negative	Negative	Negative	T2	N0	cM0
CCCN 1663	CCCN control	Unknown	40	2005	Breast conserving surgery	Right	Invasive ductal carcinoma	Unknown	Unknown	Unknown	Unknown	T1	N0	cM0
CCCN 1664	CCCN control	Unknown	39	2005	Breast conserving surgery	Left	Invasive ductal carcinoma	III	Negative	Negative	Unknown	T2	N0	cM0
CCCN 1665	CCCN control	Unknown	36	2005	Mastectomy	Right	Invasive ductal carcinoma	III	Positive	Positive	Negative	T1	N2	cM0
CCCN 1666	CCCN control	Unknown	35	2005	Breast conserving surgery	Right	Invasive ductal carcinoma	II	Negative	Positive	Negative	T2	N1	cM0
CCCN 1667	CCCN control	Unknown	39	2005	Mastectomy	Left	Invasive ductal carcinoma	II	Positive	Positive	Negative	T1	N0	cM0
CCCN 1668	CCCN control	Unknown	39	2005	Breast conserving surgery	Right	Invasive ductal carcinoma	II	Positive	Positive	Positive	T1	N0	cM0
CCCN 1669	CCCN control	Unknown	38	2005	Breast conserving surgery	Right	Invasive ductal carcinoma	II	Positive	Positive	Unknown	T1	N0	cM0
CCCN 1670	CCCN control	Unknown	37	2005	Mastectomy	Left	Invasive lobular carcinoma	II	Negative	Positive	Unknown	T1	N0	cM0
CCCN 1671	CCCN control	Unknown	26	2005	Mastectomy	Right	Invasive ductal carcinoma	III	Negative	Negative	Negative	T1	N1	cM0
CCCN 1672	CCCN control	Unknown	40	2004	Mastectomy	Right	Invasive ductal carcinoma	Unknown	Unknown	Unknown	Unknown	T4	N3	cM0
CCCN 1673	CCCN control	Unknown	26	2004	Mastectomy	Left	Invasive ductal carcinoma	II	Unknown	Unknown	Unknown	T2	N2	cM0
CCCN 1674	CCCN control	Unknown	39	2004	Needle biopsy	Left	Invasive ductal carcinoma	Unknown	Unknown	Unknown	Unknown	T4	Nx	cM1
CCCN 1675	CCCN control	Unknown	40	2005	Breast conserving surgery	Left	Invasive ductal carcinoma	III	Positive	Positive	Unknown	T1	N0	cM0
CCCN 1676	CCCN control	Unknown	35	2005	Needle biopsy	Right	Invasive ductal carcinoma	Unknown	Positive	Unknown	Unknown	T4	N1	cM1
CCCN 1677	CCCN control	Unknown	40	2005	Mastectomy	Right	Invasive ductal carcinoma	III	Positive	Positive	Positive	T2	N1	cM0
CCCN 1678	CCCN control	Unknown	40	2005	Breast conserving surgery	Left	Invasive ductal carcinoma	II	Unknown	Unknown	Unknown	T1	N1	cM0
CCCN 1679	CCCN control	Unknown	36	2005	Mastectomy	Left	Invasive ductal carcinoma	III	Negative	Negative	Unknown	T1	N0	cM0
CCCN 1680	CCCN control	Unknown	36	2005	Breast conserving surgery	Right	Invasive ductal carcinoma	I	Positive	Positive	Negative	T1	N1	cM0
CCCN 1681	CCCN control	Unknown	33	2005	Breast conserving surgery	Left	Invasive ductal carcinoma	II	Negative	Negative	Negative	T2	N0	cM0
CCCN 1682	CCCN control	Unknown	34	2005	Breast conserving surgery	Left	Invasive ductal carcinoma	III	Positive	Positive	Negative	T1	N1	cM0
CCCN 1683	CCCN control	Unknown	40	2005	Mastectomy	Right	Invasive ductal carcinoma	Unknown	Positive	Positive	Negative	T4	N1	cM0
CCCN 1684	CCCN control	Unknown	37	2005	Breast conserving surgery	Left	Invasive ductal carcinoma	I	Positive	Positive	Negative	T1	N0	cM0
CCCN 1685	CCCN control	Unknown	38	2005	Breast conserving surgery	Right	Invasive ductal carcinoma	III	Positive	Unknown	Negative	T1	N2	cM0
CCCN 1686	CCCN control	Unknown	32	2005	Breast conserving surgery	Left	Invasive ductal carcinoma	III	Negative	Negative	Positive	T1	N0	cM0
CCCN 1687	CCCN control	Unknown	30	2005	Breast conserving surgery	Left	Invasive ductal carcinoma	III	Positive	Positive	Negative	T1	N0	cM0
CCCN 1688	CCCN control	Unknown	39	2005	Breast conserving surgery	Right	Invasive ductal carcinoma	III	Positive	Positive	Negative	T1	N0	cM0
CCCN 1689	CCCN control	Unknown	40	2005	Mastectomy	Left	Invasive ductal carcinoma	III	Negative	Negative	Positive	T2	N1	cM0
CCCN 1690	CCCN control	Unknown	40	2005	Breast conserving surgery	Right	Invasive ductal carcinoma	III	Negative	Negative	Negative	T2	N0	cM0
CCCN 1691	CCCN control	Unknown	39	2005	Mastectomy	Left	Invasive ductolobular carcinoma	II	Positive	Positive	Negative	T1	N0	cM0
CCCN 1692	CCCN control	Unknown	30	2005	Mastectomy	Left	Invasive ductolobular carcinoma	III	Positive	Positive	Negative	T3	N3	cM0
CCCN 1693	CCCN control	Unknown	39	2005	Mastectomy	Left	Invasive ductal carcinoma	III	Negative	Negative	Negative	T2	N1	cM0
CCCN 1694	CCCN control	Unknown	36	2005	Breast conserving surgery	Right	Invasive ductal carcinoma	II	Positive	Positive	Unknown	T1	N0	cM0
CCCN 1695	CCCN control	Unknown	39	2005	Mastectomy	Right	Invasive ductolobular carcinoma	III	Positive	Unknown	Negative	T3	N2	cM0
CCCN 1696	CCCN control	Unknown	38	2005	Mastectomy	Left	Invasive ductal carcinoma	III	Negative	Negative	Unknown	T2	N1	cM0
CCCN 1697	CCCN control	Unknown	39	2005	Mastectomy	Left	Invasive ductal carcinoma	Unknown	Positive	Positive	Positive	T3	N1	cM0
CCCN 1698	CCCN control	Unknown	35	2005	Breast conserving surgery	Left	Invasive ductal carcinoma	III	Negative	Negative	Negative	T1	N0	cM0
CCCN 1699	CCCN control	Unknown	40	2005	Breast conserving surgery	Right	Invasive ductolobular carcinoma	II	Negative	Negative	Positive	T1	N0	cM0
CCCN 1700	CCCN control	Unknown	31	2005	Breast conserving surgery	Left	Other	I	Positive	Positive	Negative	T2	N0	cM0
CCCN 1701	CCCN control	Unknown	33	2005	Breast conserving surgery	Right	Invasive ductal carcinoma	III	Positive	Unknown	Negative	T1	N0	cM0
CCCN 1702	CCCN control	Unknown	40	2005	Breast conserving surgery	Left	Invasive ductal carcinoma	III	Negative	Negative	Positive	T2	N2	cM0
CCCN 1703	CCCN control	Unknown	35	2006	Mastectomy	Right	Invasive ductal carcinoma	III	Positive	Positive	Positive	T2	N0	cM0
CCCN 1704	CCCN control	Unknown	29	2005	Mastectomy	Left	Invasive ductal carcinoma	III	Positive	Positive	Negative	T1	N1	cM0
CCCN 1705	CCCN control	Unknown	26	2006	Breast conserving surgery	Left	Invasive ductal carcinoma	III	Negative	Negative	Negative	T1	N0	cM0
CCCN 1706	CCCN control	Unknown	38	2006	Breast conserving surgery	Right	Invasive ductal carcinoma	III	Negative	Negative	Negative	T1	N1	cM0
CCCN 1707	CCCN control	Unknown	35	2005	Breast conserving surgery	Left	Invasive ductal carcinoma	III	Positive	Positive	Positive	T1	N0	cM0
CCCN 1708	CCCN control	Unknown	33	2006	Mastectomy	Left	Invasive ductal carcinoma	Unknown	Positive	Positive	Positive	T4	N2	cM0
CCCN 1709	CCCN control	Unknown	34	2006	Breast conserving surgery	Right	Invasive ductal carcinoma	II	Negative	Negative	Positive	T1	N0	cM0
CCCN 1710	CCCN control	Unknown	28	2006	Mastectomy	Right	Invasive ductal carcinoma	III	Negative	Negative	Negative	T2	N0	cM0
CCCN 1711	CCCN control	Unknown	37	2006	Breast conserving surgery	Left	Invasive ductal carcinoma	I	Positive	Positive	Negative	T1	N0	cM0
CCCN 1712	CCCN control	Unknown	40	2004	Mastectomy	Left	Invasive ductal carcinoma	Unknown	Unknown	Unknown	Unknown	T1	N1	cM0
CCCN 1713	CCCN control	Unknown	40	2006	Breast conserving surgery	Left	Invasive ductal carcinoma	III	Negative	Negative	Negative	T1	N0	cM0
CCCN 1714	CCCN control	Unknown	33	2006	Needle biopsy	Left	Invasive ductal carcinoma	Unknown	Positive	Negative	Positive	T2	Nx	cM1
CCCN 1715	CCCN control	Unknown	31	2006	Mastectomy	Right	Invasive ductal carcinoma	Unknown	Positive	Positive	Positive	T3	N1	cM0
CCCN 1716	CCCN control	Unknown	39	2006	Mastectomy	Left	Invasive ductal carcinoma	I	Positive	Positive	Positive	T1	N0	cM0
CCCN 1717	CCCN control	Unknown	39	2006	Mastectomy	Left	Invasive ductal carcinoma	III	Positive	Negative	Positive	T3	N2	cM0
CCCN 1718	CCCN control	Unknown	36	2006	Breast conserving surgery	Left	Invasive ductal carcinoma	III	Positive	Positive	Negative	T2	N0	cM0
CCCN 1719	CCCN control	Unknown	36	2006	Breast conserving surgery	Right	Invasive lobular carcinoma	III	Positive	Positive	Negative	T1	N1	cM0
CCCN 1720	CCCN control	Unknown	40	2006	Mastectomy	Left	Invasive ductal carcinoma	II	Positive	Positive	Negative	T1	N0	cM0
CCCN 1721	CCCN control	Unknown	38	2006	Breast conserving surgery	Left	Invasive ductal carcinoma	III	Positive	Positive	Negative	T2	N0	cM0
CCCN 1722	CCCN control	Unknown	37	2006	Mastectomy	Right	Invasive ductal carcinoma	III	Negative	Negative	Positive	T3	N3	cM0
CCCN 1723	CCCN control	Unknown	36	2006	Mastectomy	Right	Invasive ductal carcinoma	II	Negative	Negative	Positive	T1	N0	cM0
CCCN 1724	CCCN control	Unknown	37	2006	Breast conserving surgery	Left	Invasive ductal carcinoma	III	Negative	Negative	Negative	T2	N1	cM0
CCCN 1725	CCCN control	Unknown	40	2006	Breast conserving surgery	Right	Invasive ductal carcinoma	II	Positive	Positive	Negative	T1	N0	cM0
CCCN 1726	CCCN control	Unknown	40	2006	Breast conserving surgery	Left	Invasive ductal carcinoma	III	Negative	Negative	Negative	T1	N0	cM0
CCCN 1727	CCCN control	Unknown	30	2006	Breast conserving surgery	Left	Invasive ductolobular carcinoma	II	Positive	Positive	Negative	T1	N0	cM0
CCCN 1728	CCCN control	Unknown	34	2006	Breast conserving surgery	Left	Invasive ductal carcinoma	III	Negative	Negative	Negative	T2	N0	cM0
CCCN 1729	CCCN control	Unknown	27	2006	Breast conserving surgery	Right	Invasive ductal carcinoma	II	Positive	Positive	Negative	T1	N0	cM0
CCCN 1730	CCCN control	Unknown	39	2006	Breast conserving surgery	Left	Invasive ductal carcinoma	II	Positive	Positive	Negative	T1	N0	cM0
CCCN 1731	CCCN control	Unknown	28	2006	Mastectomy	Left	Invasive ductal carcinoma	III	Positive	Positive	Positive	T3	N0	cM0
CCCN 1732	CCCN control	Unknown	40	2006	Mastectomy	Left	Invasive ductal carcinoma	III	Positive	Positive	Negative	T3	N3	cM0
CCCN 1733	CCCN control	Unknown	38	2006	Mastectomy	Right	Invasive ductal carcinoma	III	Positive	Positive	Positive	T2	N1	cM0
CCCN 1734	CCCN control	Unknown	38	2006	Mastectomy	Left	Invasive ductal carcinoma	Unknown	Positive	Positive	Negative	T4	N3	cM0
CCCN 1735	CCCN control	Unknown	34	2006	Breast conserving surgery	Left	Invasive ductal carcinoma	Unknown	Negative	Negative	Positive	T3	N2	cM0
CCCN 1736	CCCN control	Unknown	37	2005	Mastectomy	Left	Invasive ductal carcinoma	III	Positive	Positive	Positive	T1	N1	cM0
CCCN 1737	CCCN control	Unknown	33	2006	Breast conserving surgery	Right	Invasive ductal carcinoma	III	Negative	Negative	Negative	T2	N2	cM0
CCCN 1738	CCCN control	Unknown	31	2006	Mastectomy	Right	Invasive ductal carcinoma	II	Positive	Positive	Unknown	T3	N2	cM0
CCCN 1739	CCCN control	Unknown	27	2006	Breast conserving surgery	Left	Invasive ductal carcinoma	III	Negative	Negative	Negative	T1	N0	cM0
CCCN 1740	CCCN control	Unknown	37	2006	Mastectomy	Right	Invasive ductal carcinoma	III	Positive	Positive	Negative	T2	N2	cM1
CCCN 1741	CCCN control	Unknown	31	2006	Breast conserving surgery	Right	Invasive ductal carcinoma	III	Negative	Negative	Negative	T1	N0	cM0
CCCN 1742	CCCN control	Unknown	37	2006	Breast conserving surgery	Right	Invasive ductal carcinoma	I	Positive	Positive	Negative	T2	N2	cM0
CCCN 1743	CCCN control	Unknown	40	2006	Mastectomy	Right	Invasive ductal carcinoma	III	Negative	Negative	Positive	T4	N1	cM0
CCCN 1744	CCCN control	Unknown	39	2006	Mastectomy	Right	Invasive ductal carcinoma	III	Negative	Negative	Positive	T2	N3	cM0
CCCN 1745	CCCN control	Unknown	33	2006	Mastectomy	Left	Invasive ductal carcinoma	II	Negative	Negative	Positive	T2	N1	cM0
CCCN 1746	CCCN control	Unknown	38	2006	Breast conserving surgery	Left	Invasive ductal carcinoma	III	Positive	Positive	Positive	T2	N0	cM0
CCCN 1747	CCCN control	Unknown	32	2006	Breast conserving surgery	Right	Invasive ductal carcinoma	II	Negative	Negative	Positive	T2	N0	cM0
CCCN 1748	CCCN control	Unknown	31	2006	Mastectomy	Right	Invasive ductal carcinoma	Unknown	Unknown	Unknown	Unknown	Tx	N0	cM0
CCCN 1749	CCCN control	Unknown	38	2006	Mastectomy	Right	Invasive ductal carcinoma	II	Positive	Positive	Negative	T2	N3	cM0
CCCN 1750	CCCN control	Unknown	38	2006	Breast conserving surgery	Left	Invasive ductal carcinoma	II	Positive	Positive	Positive	T2	N1	cM0
CCCN 1751	CCCN control	Unknown	39	2006	Mastectomy	Right	Invasive ductal carcinoma	II	Positive	Positive	Negative	T1	N2	cM0
CCCN 1752	CCCN control	Unknown	40	2006	Mastectomy	Left	Invasive ductolobular carcinoma	III	Positive	Negative	Positive	T3	N2	cM0
CCCN 1753	CCCN control	Unknown	40	2006	Mastectomy	Left	Invasive ductal carcinoma	II	Negative	Negative	Unknown	T1	N0	cM0
CCCN 1754	CCCN control	Unknown	38	2006	Breast conserving surgery	Left	Invasive ductal carcinoma	I	Positive	Positive	Negative	T1	N0	cM0
CCCN 1755	CCCN control	Unknown	31	2006	Mastectomy	Left	Invasive ductal carcinoma	III	Negative	Negative	Negative	T2	N2	cM0
CCCN 1756	CCCN control	Unknown	36	2006	Needle biopsy	Right	Invasive ductal carcinoma	Unknown	Positive	Positive	Negative	T3	N1	cM1
CCCN 1757	CCCN control	Unknown	37	2006	Breast conserving surgery	Left	Invasive ductal carcinoma	II	Positive	Positive	Negative	T2	N1	cM0
CCCN 1758	CCCN control	Unknown	38	2006	Breast conserving surgery	Left	Invasive ductal carcinoma	III	Positive	Positive	Negative	T2	N2	cM0
CCCN 1759	CCCN control	Unknown	38	2006	Mastectomy	Right	Invasive ductal carcinoma	I	Positive	Positive	Unknown	T2	N3	cM0
CCCN 1760	CCCN control	Unknown	40	2006	Mastectomy	Left	Invasive ductal carcinoma	III	Negative	Negative	Negative	T2	N0	cM0
CCCN 1761	CCCN control	Unknown	32	2006	Mastectomy	Left	Invasive ductal carcinoma	II	Positive	Positive	Negative	T1	N0	cM0
CCCN 1762	CCCN control	Unknown	39	2007	Mastectomy	Left	Invasive ductal carcinoma	III	Negative	Negative	Negative	T2	N0	cM0
CCCN 1763	CCCN control	Unknown	36	2007	Needle biopsy	Missing	Invasive ductal carcinoma	III	Positive	Negative	Negative	Tx	Nx	cM1
CCCN 1764	CCCN control	Unknown	33	2007	Mastectomy	Right	Invasive ductal carcinoma	Unknown	Positive	Positive	Negative	T2	N1	cM0
CCCN 1765	CCCN control	Unknown	40	2005	Needle biopsy	Left	Invasive ductal carcinoma	Unknown	Positive	Positive	Positive	T2	N1	cM1
CCCN 1766	CCCN control	Unknown	39	2004	Mastectomy	Right	Invasive ductal carcinoma	III	Unknown	Unknown	Unknown	T2	N0	cM0
CCCN 1767	CCCN control	Unknown	38	2006	Mastectomy	Right	Invasive ductal carcinoma	III	Positive	Positive	Positive	T2	N3	cM1
CCCN 1768	CCCN control	Unknown	40	2007	Breast conserving surgery	Left	Invasive ductal carcinoma	I	Positive	Positive	Negative	T1	N1	cM0
CCCN 1769	CCCN control	Unknown	35	2007	Breast conserving surgery	Right	Invasive ductal carcinoma	III	Negative	Negative	Negative	T2	N0	cM0
CCCN 1770	CCCN control	Unknown	39	2007	Breast conserving surgery	Right	Invasive lobular carcinoma	II	Positive	Positive	Negative	T1	N0	cM0
CCCN 1771	CCCN control	Unknown	24	2007	Breast conserving surgery	Left	Other	III	Negative	Negative	Negative	T2	N0	cM0
CCCN 1772	CCCN control	Unknown	39	2007	Mastectomy	Left	Invasive ductal carcinoma	II	Positive	Positive	Negative	T2	N2	cM0
CCCN 1773	CCCN control	Unknown	39	2007	Breast conserving surgery	Right	Invasive ductal carcinoma	III	Negative	Negative	Negative	T2	N0	cM0
CCCN 1774	CCCN control	Unknown	34	2007	Breast conserving surgery	Right	Invasive ductal carcinoma	I	Positive	Positive	Negative	T2	N2	cM0
CCCN 1775	CCCN control	Unknown	30	2007	Breast conserving surgery	Left	Invasive ductal carcinoma	III	Negative	Negative	Negative	T2	N0	cM0
CCCN 1776	CCCN control	Unknown	34	2007	Mastectomy	Right	Invasive ductal carcinoma	I	Positive	Positive	Negative	T2	N0	cM0
CCCN 1777	CCCN control	Unknown	35	2007	Mastectomy	Right	Invasive ductolobular carcinoma	III	Positive	Positive	Negative	T2	N0	cM0
CCCN 1778	CCCN control	Unknown	40	2007	Breast conserving surgery	Right	Invasive ductal carcinoma	III	Negative	Negative	Negative	T1	N3	cM0
CCCN 1779	CCCN control	Unknown	23	2007	Mastectomy	Right	Invasive ductal carcinoma	II	Positive	Positive	Negative	T2	N2	cM1
CCCN 1780	CCCN control	Unknown	30	2007	Breast conserving surgery	Left	Invasive ductal carcinoma	III	Negative	Negative	Positive	T1	N0	cM0
CCCN 1781	CCCN control	Unknown	36	2007	Breast conserving surgery	Right	Invasive ductal carcinoma	III	Positive	Positive	Positive	T2	N3	cM0
CCCN 1782	CCCN control	Unknown	32	2007	Breast conserving surgery	Right	Invasive ductal carcinoma	III	Negative	Negative	Negative	T1	N0	cM0
CCCN 1783	CCCN control	Unknown	33	2007	Mastectomy	Right	Invasive ductal carcinoma	III	Negative	Negative	Positive	T2	N0	cM0
CCCN 1784	CCCN control	Unknown	36	2007	Mastectomy	Left	Invasive ductal carcinoma	II	Positive	Positive	Positive	T1	N1	cM0
CCCN 1785	CCCN control	Unknown	39	2007	Mastectomy	Left	Invasive lobular carcinoma	III	Negative	Negative	Negative	T2	N2	cM0
CCCN 1786	CCCN control	Unknown	31	2007	Breast conserving surgery	Right	Invasive ductal carcinoma	I	Negative	Negative	Negative	T1	N0	cM0
CCCN 1787	CCCN control	Unknown	33	2007	Breast conserving surgery	Right	Invasive ductal carcinoma	III	Negative	Negative	Negative	T2	N0	cM0
CCCN 1788	CCCN control	Unknown	33	2007	Breast conserving surgery	Left	Invasive ductal carcinoma	Unknown	Negative	Negative	Negative	Tx	N1	cM0
CCCN 1789	CCCN control	Unknown	39	2007	Mastectomy	Right	Invasive ductal carcinoma	III	Positive	Positive	Positive	T2	N2	cM0
CCCN 1790	CCCN control	Unknown	27	2007	Mastectomy	Left	Invasive ductal carcinoma	II	Positive	Positive	Positive	T2	N1	cM0
CCCN 1791	CCCN control	Unknown	37	2007	Mastectomy	Right	Invasive ductal carcinoma	II	Positive	Positive	Negative	T1	N0	cM0
CCCN 1792	CCCN control	Unknown	39	2007	Mastectomy	Right	Invasive lobular carcinoma	II	Positive	Positive	Negative	T1	N0	cM0
CCCN 1793	CCCN control	Unknown	32	2007	Breast conserving surgery	Right	Invasive ductal carcinoma	II	Positive	Positive	Negative	T2	N0	cM0
CCCN 1794	CCCN control	Unknown	34	2007	Mastectomy	Left	Invasive ductal carcinoma	III	Negative	Negative	Negative	T2	N0	cM0
CCCN 1795	CCCN control	Unknown	36	2007	Mastectomy	Right	Invasive ductal carcinoma	Unknown	Negative	Negative	Positive	T3	N0	cM0
CCCN 1796	CCCN control	Unknown	30	2007	Breast conserving surgery	Right	Invasive ductal carcinoma	Unknown	Negative	Negative	Negative	T1	N0	cM0
CCCN 1797	CCCN control	Unknown	40	2007	Mastectomy	Right	Invasive ductal carcinoma	II	Positive	Positive	Negative	T2	N1	cM0
CCCN 1798	CCCN control	Unknown	39	2007	Mastectomy	Left	Invasive ductal carcinoma	III	Negative	Negative	Positive	T2	N1	cM0
CCCN 1799	CCCN control	Unknown	38	2007	Mastectomy	Left	Invasive ductal carcinoma	III	Negative	Negative	Negative	T1	N1	cM0
CCCN 1800	CCCN control	Unknown	40	2007	Mastectomy	Right	Invasive lobular carcinoma	II	Positive	Positive	Negative	T1	N0	cM0
CCCN 1801	CCCN control	Unknown	36	2007	Breast conserving surgery	Right	Invasive ductal carcinoma	III	Positive	Positive	Unknown	T1	N0	cM0
CCCN 1802	CCCN control	Unknown	40	2007	Mastectomy	Right	Invasive lobular carcinoma	II	Positive	Positive	Negative	T2	N1	cM0
CCCN 1803	CCCN control	Unknown	39	2007	Breast conserving surgery	Left	Invasive ductal carcinoma	II	Positive	Positive	Unknown	T1	N0	cM0
CCCN 1804	CCCN control	Unknown	40	2007	Breast conserving surgery	Left	Invasive ductal carcinoma	III	Negative	Negative	Negative	T2	N0	cM0
CCCN 1805	CCCN control	Unknown	40	2007	Mastectomy	Right	Invasive ductal carcinoma	III	Negative	Positive	Negative	T1	N2	cM0
CCCN 1806	CCCN control	Unknown	31	2007	Mastectomy	Right	Invasive ductal carcinoma	III	Negative	Negative	Positive	Tx	N0	cM0
CCCN 1807	CCCN control	Unknown	33	2005	Breast conserving surgery	Left	Invasive ductal carcinoma	III	Negative	Negative	Negative	T2	N0	cM0
CCCN 1808	CCCN control	Unknown	40	2007	Breast conserving surgery	Left	Invasive ductal carcinoma	II	Positive	Positive	Negative	T1	N0	cM0
CCCN 1809	CCCN control	Unknown	39	2007	Breast conserving surgery	Left	Invasive ductal carcinoma	III	Positive	Positive	Unknown	T2	N0	cM0
CCCN 1810	CCCN control	Unknown	39	2007	Breast conserving surgery	Right	Invasive ductal carcinoma	II	Positive	Positive	Positive	T1	N0	cM0
CCCN 1811	CCCN control	Unknown	34	2007	Mastectomy	Left	Invasive ductal carcinoma	III	Negative	Negative	Negative	T2	N0	cM0
CCCN 1812	CCCN control	Unknown	36	2007	Breast conserving surgery	Right	Invasive ductal carcinoma	III	Negative	Negative	Unknown	T1	N0	cM0
CCCN 1813	CCCN control	Unknown	30	2007	Mastectomy	Left	Invasive ductal carcinoma	III	Positive	Negative	Negative	T2	N1	cM0
CCCN 1814	CCCN control	Unknown	40	2007	Mastectomy	Left	Invasive ductal carcinoma	Unknown	Negative	Negative	Positive	T3	N0	cM0
CCCN 1815	CCCN control	Unknown	34	2007	Breast conserving surgery	Right	Invasive ductal carcinoma	III	Negative	Negative	Unknown	T2	N1	cM0
CCCN 1816	CCCN control	Unknown	36	2007	Mastectomy	Right	Invasive ductal carcinoma	III	Positive	Positive	Negative	T2	N0	cM0
CCCN 1817	CCCN control	Unknown	30	2007	Mastectomy	Right	Invasive ductal carcinoma	III	Negative	Negative	Negative	T2	N0	cM0
CCCN 1818	CCCN control	Unknown	33	2007	Mastectomy	Left	Invasive ductal carcinoma	Unknown	Unknown	Unknown	Unknown	T1	N0	cM0
CCCN 1819	CCCN control	Unknown	40	2004	Needle biopsy	Left	Invasive ductal carcinoma	Unknown	Unknown	Unknown	Unknown	T4	N0	cM0
CCCN 1820	CCCN control	Unknown	40	2007	Mastectomy	Left	Invasive ductal carcinoma	III	Positive	Positive	Negative	T2	N2	cM0
CCCN 1821	CCCN control	Unknown	35	2007	Breast conserving surgery	Right	Invasive ductal carcinoma	II	Negative	Negative	Negative	T1	N0	cM0
CCCN 1822	CCCN control	Unknown	40	2007	Mastectomy	Right	Invasive lobular carcinoma	III	Positive	Positive	Negative	T2	N2	cM0
CCCN 1823	CCCN control	Unknown	35	2007	Breast conserving surgery	Right	Invasive ductal carcinoma	III	Negative	Negative	Negative	T2	N0	cM0
CCCN 1824	CCCN control	Unknown	40	2007	Mastectomy	Left	Other	III	Positive	Positive	Negative	T3	N1	cM0
CCCN 1825	CCCN control	Unknown	34	2007	Breast conserving surgery	Left	Invasive ductal carcinoma	III	Positive	Negative	Positive	T1	N2	cM0
CCCN 1826	CCCN control	Unknown	29	2007	Mastectomy	Left	Invasive ductal carcinoma	III	Positive	Negative	Negative	T3	N1	cM0
CCCN 1827	CCCN control	Unknown	40	2007	Breast conserving surgery	Right	Invasive ductal carcinoma	II	Positive	Positive	Negative	T1	N1	cM0
CCCN 1828	CCCN control	Unknown	29	2007	Breast conserving surgery	Right	Invasive ductal carcinoma	III	Negative	Negative	Negative	T1	N0	cM0
CCCN 1829	CCCN control	Unknown	40	2000	Mastectomy	Left	Invasive ductal carcinoma	II	Unknown	Unknown	Unknown	T2	N1	cM0
CCCN 1830	CCCN control	Unknown	40	2000	Breast conserving surgery	Left	Invasive ductal carcinoma	II	Unknown	Unknown	Unknown	T1	N1	cM0
CCCN 1831	CCCN control	Unknown	40	2000	Breast conserving surgery	Right	Invasive ductal carcinoma	II	Unknown	Unknown	Unknown	T2	N0	cM0
CCCN 1832	CCCN control	Unknown	39	2000	Needle biopsy	Right	Invasive ductal carcinoma	Unknown	Unknown	Unknown	Unknown	T4	Nx	cM1
CCCN 1833	CCCN control	Unknown	39	2000	Breast conserving surgery	Left	Invasive lobular carcinoma	II	Unknown	Unknown	Unknown	T1	N0	cM0
CCCN 1834	CCCN control	Unknown	39	2000	Mastectomy	Right	Invasive ductal carcinoma	III	Unknown	Unknown	Unknown	T2	N0	cM1
CCCN 1835	CCCN control	Unknown	40	2001	Mastectomy	Left	Invasive ductal carcinoma	I	Unknown	Unknown	Unknown	T1	N0	cM0
CCCN 1836	CCCN control	Unknown	40	2001	Breast conserving surgery	Left	Invasive ductal carcinoma	II	Unknown	Unknown	Unknown	T1	N0	cM0
CCCN 1837	CCCN control	Unknown	40	2001	Breast conserving surgery	Left	Invasive ductal carcinoma	I	Unknown	Unknown	Unknown	T1	N0	cM0
CCCN 1838	CCCN control	Unknown	39	2000	Mastectomy	Right	Invasive ductal carcinoma	III	Unknown	Unknown	Unknown	T1	N0	cM0
CCCN 1839	CCCN control	Unknown	39	2000	Mastectomy	Left	Invasive ductal carcinoma	II	Unknown	Unknown	Unknown	T2	N0	cM0
CCCN 1840	CCCN control	Unknown	40	2001	Breast conserving surgery	Right	Invasive ductal carcinoma	II	Unknown	Unknown	Unknown	T2	N0	cM0
CCCN 1841	CCCN control	Unknown	39	2000	Breast conserving surgery	Right	Other	III	Unknown	Unknown	Unknown	T1	N1	cM0
CCCN 1842	CCCN control	Unknown	40	2001	Mastectomy	Right	Invasive ductal carcinoma	III	Unknown	Unknown	Unknown	T1	N1	cM0
CCCN 1843	CCCN control	Unknown	39	2001	Mastectomy	Right	Other	I	Unknown	Unknown	Unknown	T1	N0	cM0
CCCN 1844	CCCN control	Unknown	39	2000	Mastectomy	Right	Invasive ductal carcinoma	III	Unknown	Unknown	Unknown	T2	N0	cM0
CCCN 1845	CCCN control	Unknown	39	2000	Breast conserving surgery	Left	Invasive ductal carcinoma	II	Unknown	Unknown	Unknown	T2	N0	cM0
CCCN 1846	CCCN control	Unknown	40	2001	Needle biopsy	Left	Invasive lobular carcinoma	Unknown	Unknown	Unknown	Unknown	T4	N1	cM1
CCCN 1847	CCCN control	Unknown	39	2000	Mastectomy	Right	Invasive ductal carcinoma	III	Unknown	Unknown	Unknown	T2	N3	cM0
CCCN 1848	CCCN control	Unknown	38	2000	Breast conserving surgery	Left	Invasive ductal carcinoma	III	Unknown	Unknown	Unknown	T2	N3	cM0
CCCN 1849	CCCN control	Unknown	38	2000	Mastectomy	Left	Invasive ductal carcinoma	III	Unknown	Unknown	Unknown	T4	N1	cM0
CCCN 1850	CCCN control	Unknown	39	2001	Mastectomy	Right	Invasive ductal carcinoma	II	Unknown	Unknown	Unknown	T1	N0	cM0
CCCN 1851	CCCN control	Unknown	39	2001	Breast conserving surgery	Left	Invasive ductal carcinoma	III	Unknown	Unknown	Unknown	T2	N0	cM0
CCCN 1852	CCCN control	Unknown	39	2001	Mastectomy	Left	Invasive ductal carcinoma	II	Unknown	Unknown	Unknown	T1	N0	cM0
CCCN 1853	CCCN control	Unknown	39	2001	Breast conserving surgery	Left	Invasive ductal carcinoma	II	Unknown	Unknown	Unknown	T1	N0	cM0
CCCN 1854	CCCN control	Unknown	39	2001	Breast conserving surgery	Right	Invasive ductal carcinoma	II	Unknown	Unknown	Unknown	T1	N0	cM0
CCCN 1855	CCCN control	Unknown	39	2001	Mastectomy	Left	Invasive ductal carcinoma	III	Unknown	Unknown	Unknown	T2	N1	cM0
CCCN 1856	CCCN control	Unknown	40	2002	Mastectomy	Left	Invasive ductal carcinoma	II	Unknown	Unknown	Unknown	T2	N2	cM0
CCCN 1857	CCCN control	Unknown	40	2002	Mastectomy	Left	Invasive ductal carcinoma	III	Unknown	Unknown	Unknown	T2	N3	cM0
CCCN 1858	CCCN control	Unknown	40	2002	Mastectomy	Left	Invasive ductal carcinoma	III	Unknown	Unknown	Unknown	T1	N0	cM0
CCCN 1859	CCCN control	Unknown	39	2001	Breast conserving surgery	Right	Invasive ductal carcinoma	III	Unknown	Unknown	Unknown	T2	N0	cM0
CCCN 1860	CCCN control	Unknown	40	2003	Mastectomy	Right	Invasive lobular carcinoma	II	Unknown	Unknown	Unknown	T2	N1	cM0
CCCN 1861	CCCN control	Unknown	40	2002	Mastectomy	Right	Invasive ductal carcinoma	III	Unknown	Unknown	Unknown	T2	N3	cM0
CCCN 1862	CCCN control	Unknown	39	2001	Breast conserving surgery	Left	Invasive ductal carcinoma	III	Unknown	Unknown	Unknown	T1	N0	cM0
CCCN 1863	CCCN control	Unknown	40	2002	Breast conserving surgery	Left	Invasive ductal carcinoma	I	Unknown	Unknown	Unknown	T1	N1	cM0
CCCN 1864	CCCN control	Unknown	37	2000	Breast conserving surgery	Right	Invasive ductal carcinoma	II	Unknown	Unknown	Unknown	T1	N0	cM0
CCCN 1865	CCCN control	Unknown	40	2002	Breast conserving surgery	Right	Invasive ductal carcinoma	I	Unknown	Unknown	Unknown	T1	N0	cM0
CCCN 1866	CCCN control	Unknown	40	2003	Mastectomy	Right	Invasive ductal carcinoma	II	Unknown	Unknown	Unknown	T4	N2	cM0
CCCN 1867	CCCN control	Unknown	38	2001	Mastectomy	Left	Invasive ductal carcinoma	III	Unknown	Unknown	Unknown	T3	N2	cM0
CCCN 1868	CCCN control	Unknown	38	2001	Breast conserving surgery	Right	Invasive ductal carcinoma	III	Unknown	Unknown	Unknown	T2	N0	cM0
CCCN 1869	CCCN control	Unknown	40	2002	Mastectomy	Right	Invasive ductal carcinoma	II	Unknown	Unknown	Unknown	T2	N1	cM0
CCCN 1870	CCCN control	Unknown	40	2003	Breast conserving surgery	Left	Invasive ductal carcinoma	II	Unknown	Unknown	Unknown	T1	N1	cM0
CCCN 1871	CCCN control	Unknown	40	2002	Breast conserving surgery	Right	Invasive ductal carcinoma	I	Unknown	Unknown	Unknown	T1	N0	cM0
CCCN 1872	CCCN control	Unknown	39	2001	Breast conserving surgery	Left	Invasive ductal carcinoma	III	Unknown	Unknown	Unknown	T2	N1	cM0
CCCN 1873	CCCN control	Unknown	40	2003	Breast conserving surgery	Left	Invasive ductal carcinoma	II	Unknown	Unknown	Unknown	T2	N0	cM0
CCCN 1874	CCCN control	Unknown	40	2003	Mastectomy	Left	Invasive ductal carcinoma	III	Unknown	Unknown	Unknown	T2	N2	cM0
CCCN 1875	CCCN control	Unknown	39	2001	Mastectomy	Left	Invasive ductal carcinoma	III	Unknown	Unknown	Unknown	T2	N1	cM0
CCCN 1876	CCCN control	Unknown	38	2001	Breast conserving surgery	Right	Invasive ductal carcinoma	II	Unknown	Unknown	Unknown	T2	N0	cM0
CCCN 1877	CCCN control	Unknown	38	2001	Breast conserving surgery	Left	Invasive ductal carcinoma	II	Unknown	Unknown	Unknown	T1	N1	cM0
CCCN 1878	CCCN control	Unknown	39	2002	Mastectomy	Right	Invasive lobular carcinoma	II	Unknown	Unknown	Unknown	T2	N1	cM0
CCCN 1879	CCCN control	Unknown	40	2003	Mastectomy	Right	Invasive lobular carcinoma	II	Unknown	Unknown	Unknown	T3	N0	cM0
CCCN 1880	CCCN control	Unknown	37	2000	Breast conserving surgery	Right	Invasive ductal carcinoma	I	Unknown	Unknown	Unknown	T1	N0	cM0
CCCN 1881	CCCN control	Unknown	38	2001	Breast conserving surgery	Left	Other	II	Unknown	Unknown	Unknown	T2	N1	cM0
CCCN 1882	CCCN control	Unknown	37	2000	Breast conserving surgery	Left	Invasive ductal carcinoma	III	Unknown	Unknown	Unknown	T1	N1	cM0
CCCN 1883	CCCN control	Unknown	38	2001	Breast conserving surgery	Left	Invasive lobular carcinoma	II	Unknown	Unknown	Unknown	T2	N0	cM0
CCCN 1884	CCCN control	Unknown	40	2003	Mastectomy	Left	Invasive ductal carcinoma	Unknown	Unknown	Unknown	Unknown	T3	N2	cM0
CCCN 1885	CCCN control	Unknown	39	2002	Breast conserving surgery	Left	Invasive ductal carcinoma	III	Unknown	Unknown	Unknown	T1	N2	cM0
CCCN 1886	CCCN control	Unknown	39	2002	Breast conserving surgery	Left	Invasive ductal carcinoma	III	Unknown	Unknown	Unknown	T2	N1	cM0
CCCN 1887	CCCN control	Unknown	36	2000	Mastectomy	Left	Invasive ductal carcinoma	III	Unknown	Unknown	Unknown	T1	N3	cM0
CCCN 1888	CCCN control	Unknown	39	2003	Mastectomy	Right	Invasive ductal carcinoma	III	Unknown	Unknown	Unknown	T2	N1	cM0
CCCN 1889	CCCN control	Unknown	39	2003	Mastectomy	Right	Invasive ductal carcinoma	II	Unknown	Unknown	Unknown	T1	N0	cM0
CCCN 1890	CCCN control	Unknown	38	2001	Mastectomy	Left	Invasive ductal carcinoma	III	Unknown	Unknown	Unknown	T1	N0	cM0
CCCN 1891	CCCN control	Unknown	39	2003	Breast conserving surgery	Right	Invasive ductal carcinoma	III	Unknown	Unknown	Unknown	T1	N2	cM0
CCCN 1892	CCCN control	Unknown	38	2001	Breast conserving surgery	Left	Invasive ductal carcinoma	I	Unknown	Unknown	Unknown	T1	N0	cM0
CCCN 1893	CCCN control	Unknown	38	2002	Mastectomy	Left	Invasive ductal carcinoma	II	Unknown	Unknown	Unknown	T2	N0	cM0
CCCN 1894	CCCN control	Unknown	38	2002	Mastectomy	Right	Invasive ductal carcinoma	I	Unknown	Unknown	Unknown	T1	N0	cM0
CCCN 1895	CCCN control	Unknown	37	2001	Mastectomy	Left	Invasive ductal carcinoma	II	Unknown	Unknown	Unknown	T1	N0	cM0
CCCN 1896	CCCN control	Unknown	36	2000	Breast conserving surgery	Right	Invasive ductal carcinoma	II	Unknown	Unknown	Unknown	T1	N0	cM0
CCCN 1897	CCCN control	Unknown	39	2003	Breast conserving surgery	Left	Invasive ductal carcinoma	III	Unknown	Unknown	Unknown	T1	N0	cM0
CCCN 1898	CCCN control	Unknown	38	2002	Breast conserving surgery	Left	Invasive ductal carcinoma	II	Unknown	Unknown	Unknown	T1	N1	cM0
CCCN 1899	CCCN control	Unknown	38	2002	Mastectomy	Right	Invasive ductal carcinoma	III	Unknown	Unknown	Unknown	T1	N1	cM0
CCCN 1900	CCCN control	Unknown	37	2002	Mastectomy	Right	Invasive ductal carcinoma	III	Unknown	Unknown	Unknown	T1	N1	cM0
CCCN 1901	CCCN control	Unknown	38	2002	Breast conserving surgery	Left	Invasive ductal carcinoma	II	Unknown	Unknown	Unknown	T1	N0	cM0
CCCN 1902	CCCN control	Unknown	38	2002	Mastectomy	Right	Invasive lobular carcinoma	Unknown	Unknown	Unknown	Unknown	T2	N1	cM0
CCCN 1903	CCCN control	Unknown	37	2002	Mastectomy	Right	Other	II	Unknown	Unknown	Unknown	T1	N0	cM0
CCCN 1904	CCCN control	Unknown	37	2002	Breast conserving surgery	Left	Invasive ductal carcinoma	I	Unknown	Unknown	Unknown	T1	N0	cM0
CCCN 1905	CCCN control	Unknown	37	2002	Mastectomy	Right	Invasive lobular carcinoma	II	Unknown	Unknown	Unknown	T4	N1	cM0
CCCN 1906	CCCN control	Unknown	37	2001	Breast conserving surgery	Left	Invasive ductal carcinoma	III	Unknown	Unknown	Unknown	T1	N0	cM0
CCCN 1907	CCCN control	Unknown	37	2001	Breast conserving surgery	Right	Invasive ductal carcinoma	II	Unknown	Unknown	Unknown	T2	N0	cM0
CCCN 1908	CCCN control	Unknown	37	2002	Breast conserving surgery	Left	Invasive ductal carcinoma	Unknown	Unknown	Unknown	Unknown	T2	N1	cM0
CCCN 1909	CCCN control	Unknown	36	2001	Mastectomy	Right	Invasive ductal carcinoma	III	Unknown	Unknown	Unknown	T2	N1	cM0
CCCN 1910	CCCN control	Unknown	37	2002	Mastectomy	Left	Invasive ductal carcinoma	III	Unknown	Unknown	Unknown	T1	N0	cM0
CCCN 1911	CCCN control	Unknown	36	2000	Breast conserving surgery	Right	Invasive ductal carcinoma	III	Unknown	Unknown	Unknown	T1	N0	cM0
CCCN 1912	CCCN control	Unknown	37	2002	Mastectomy	Left	Invasive ductal carcinoma	III	Unknown	Unknown	Unknown	Tx	N0	cM0
CCCN 1913	CCCN control	Unknown	38	2003	Breast conserving surgery	Left	Invasive ductal carcinoma	III	Unknown	Unknown	Unknown	T2	N0	cM0
CCCN 1914	CCCN control	Unknown	35	2000	Mastectomy	Right	Invasive ductal carcinoma	II	Unknown	Unknown	Unknown	T2	N1	cM0
CCCN 1915	CCCN control	Unknown	37	2002	Mastectomy	Right	Invasive ductal carcinoma	III	Unknown	Unknown	Unknown	T2	N0	cM0
CCCN 1916	CCCN control	Unknown	36	2002	Mastectomy	Right	Invasive ductal carcinoma	III	Unknown	Unknown	Unknown	T4	N2	cM0
CCCN 1917	CCCN control	Unknown	36	2002	Breast conserving surgery	Left	Invasive ductal carcinoma	III	Unknown	Unknown	Unknown	T2	N1	cM0
CCCN 1918	CCCN control	Unknown	38	2003	Mastectomy	Left	Invasive ductal carcinoma	III	Unknown	Unknown	Unknown	T1	N3	cM0
CCCN 1919	CCCN control	Unknown	37	2003	Breast conserving surgery	Left	Invasive ductal carcinoma	II	Unknown	Unknown	Unknown	T1	N0	cM0
CCCN 1920	CCCN control	Unknown	35	2001	Mastectomy	Left	Invasive ductal carcinoma	III	Unknown	Unknown	Unknown	T2	N0	cM0
CCCN 1921	CCCN control	Unknown	38	2003	Mastectomy	Left	Invasive ductolobular carcinoma	II	Unknown	Unknown	Unknown	T2	N2	cM0
CCCN 1922	CCCN control	Unknown	37	2002	Needle biopsy	Right	Invasive ductal carcinoma	Unknown	Unknown	Unknown	Unknown	T4	N1	cM1
CCCN 1923	CCCN control	Unknown	38	2003	Breast conserving surgery	Right	Invasive ductal carcinoma	III	Unknown	Unknown	Unknown	T2	N0	cM0
CCCN 1924	CCCN control	Unknown	35	2000	Mastectomy	Right	Invasive ductal carcinoma	III	Unknown	Unknown	Unknown	T2	N1	cM0
CCCN 1925	CCCN control	Unknown	37	2003	Breast conserving surgery	Right	Invasive ductal carcinoma	II	Unknown	Unknown	Unknown	T2	N1	cM0
CCCN 1926	CCCN control	Unknown	36	2001	Mastectomy	Left	Invasive ductal carcinoma	Unknown	Unknown	Unknown	Unknown	T1	N0	cM0
CCCN 1927	CCCN control	Unknown	36	2002	Breast conserving surgery	Right	Invasive ductal carcinoma	III	Unknown	Unknown	Unknown	T2	N0	cM0
CCCN 1928	CCCN control	Unknown	35	2001	Mastectomy	Right	Invasive ductal carcinoma	III	Unknown	Unknown	Unknown	T3	N1	cM0
CCCN 1929	CCCN control	Unknown	34	2000	Mastectomy	Left	Invasive ductal carcinoma	II	Unknown	Unknown	Unknown	T2	N0	cM0
CCCN 1930	CCCN control	Unknown	34	2000	Mastectomy	Left	Invasive ductal carcinoma	III	Unknown	Unknown	Unknown	T3	N2	cM0
CCCN 1931	CCCN control	Unknown	37	2003	Breast conserving surgery	Right	Invasive ductal carcinoma	III	Unknown	Unknown	Unknown	T2	N1	cM0
CCCN 1932	CCCN control	Unknown	33	2000	Breast conserving surgery	Left	Invasive ductal carcinoma	I	Unknown	Unknown	Unknown	T1	N0	cM0
CCCN 1933	CCCN control	Unknown	35	2002	Mastectomy	Left	Invasive ductal carcinoma	II	Unknown	Unknown	Unknown	T1	N0	cM0
CCCN 1934	CCCN control	Unknown	35	2002	Mastectomy	Left	Invasive ductal carcinoma	III	Unknown	Unknown	Unknown	T2	N1	cM0
CCCN 1935	CCCN control	Unknown	33	2001	Mastectomy	Left	Invasive ductal carcinoma	II	Unknown	Unknown	Unknown	T2	N2	cM0
CCCN 1936	CCCN control	Unknown	35	2003	Mastectomy	Left	Invasive ductal carcinoma	III	Unknown	Unknown	Unknown	T1	N2	cM0
CCCN 1937	CCCN control	Unknown	35	2002	Breast conserving surgery	Right	Invasive ductal carcinoma	III	Unknown	Unknown	Unknown	T1	N0	cM0
CCCN 1938	CCCN control	Unknown	33	2000	Breast conserving surgery	Right	Invasive ductolobular carcinoma	Unknown	Unknown	Unknown	Unknown	T1	N2	cM0
CCCN 1939	CCCN control	Unknown	35	2002	Breast conserving surgery	Left	Invasive ductal carcinoma	III	Unknown	Unknown	Unknown	T1	N0	cM0
CCCN 1940	CCCN control	Unknown	32	2000	Mastectomy	Right	Invasive ductal carcinoma	II	Unknown	Unknown	Unknown	T2	N0	cM0
CCCN 1941	CCCN control	Unknown	36	2003	Mastectomy	Left	Invasive ductal carcinoma	II	Unknown	Unknown	Unknown	T2	N2	cM0
CCCN 1942	CCCN control	Unknown	33	2000	Mastectomy	Right	Invasive ductal carcinoma	II	Unknown	Unknown	Unknown	T2	N0	cM0
CCCN 1943	CCCN control	Unknown	33	2000	Mastectomy	Right	Invasive ductal carcinoma	III	Unknown	Unknown	Unknown	T2	N1	cM0
CCCN 1944	CCCN control	Unknown	33	2001	Breast conserving surgery	Right	Invasive ductal carcinoma	II	Unknown	Unknown	Unknown	T1	N2	cM0
CCCN 1945	CCCN control	Unknown	34	2001	Mastectomy	Left	Invasive ductal carcinoma	III	Unknown	Unknown	Unknown	T4	N1	cM1
CCCN 1946	CCCN control	Unknown	32	2001	Mastectomy	Left	Invasive ductal carcinoma	II	Unknown	Unknown	Unknown	T1	N1	cM0
CCCN 1947	CCCN control	Unknown	32	2000	Mastectomy	Left	Invasive ductal carcinoma	Unknown	Unknown	Unknown	Unknown	T4	N3	cM0
CCCN 1948	CCCN control	Unknown	31	2000	Needle biopsy	Right	Invasive ductal carcinoma	III	Unknown	Unknown	Unknown	T2	N1	cM1
CCCN 1949	CCCN control	Unknown	34	2002	Breast conserving surgery	Left	Other	III	Unknown	Unknown	Unknown	T2	N2	cM0
CCCN 1950	CCCN control	Unknown	33	2001	Mastectomy	Right	Invasive ductal carcinoma	III	Unknown	Unknown	Unknown	T3	N3	cM0
CCCN 1951	CCCN control	Unknown	33	2002	Mastectomy	Left	Invasive ductal carcinoma	I	Unknown	Unknown	Unknown	T1	N0	cM0
CCCN 1952	CCCN control	Unknown	31	2000	Mastectomy	Right	Invasive lobular carcinoma	Unknown	Unknown	Unknown	Unknown	T2	N1	cM0
CCCN 1953	CCCN control	Unknown	31	2000	Mastectomy	Left	Invasive lobular carcinoma	Unknown	Unknown	Unknown	Unknown	T3	N0	cM0
CCCN 1954	CCCN control	Unknown	34	2003	Breast conserving surgery	Left	Invasive ductal carcinoma	I	Unknown	Unknown	Unknown	T1	N0	cM0
CCCN 1955	CCCN control	Unknown	34	2003	Breast conserving surgery	Left	Invasive lobular carcinoma	Unknown	Unknown	Unknown	Unknown	T2	N2	cM0
CCCN 1956	CCCN control	Unknown	32	2001	Breast conserving surgery	Left	Invasive ductal carcinoma	III	Unknown	Unknown	Unknown	T3	N1	cM0
CCCN 1957	CCCN control	Unknown	33	2002	Breast conserving surgery	Right	Other	III	Unknown	Unknown	Unknown	T1	N1	cM0
CCCN 1958	CCCN control	Unknown	32	2002	Mastectomy	Left	Invasive ductal carcinoma	II	Unknown	Unknown	Unknown	T1	N0	cM0
CCCN 1959	CCCN control	Unknown	33	2003	Mastectomy	Right	Invasive ductal carcinoma	III	Unknown	Unknown	Unknown	T3	N3	cM0
CCCN 1960	CCCN control	Unknown	33	2003	Breast conserving surgery	Left	Invasive ductal carcinoma	III	Unknown	Unknown	Unknown	T2	N0	cM0
CCCN 1961	CCCN control	Unknown	33	2003	Mastectomy	Left	Invasive ductal carcinoma	III	Unknown	Unknown	Unknown	T3	N1	cM0
CCCN 1962	CCCN control	Unknown	33	2003	Mastectomy	Left	Invasive ductal carcinoma	III	Unknown	Unknown	Unknown	T1	N2	cM0
CCCN 1963	CCCN control	Unknown	31	2002	Breast conserving surgery	Right	Invasive ductal carcinoma	II	Unknown	Unknown	Unknown	T1	N0	cM0
CCCN 1964	CCCN control	Unknown	32	2003	Mastectomy	Left	Invasive ductal carcinoma	II	Unknown	Unknown	Unknown	T1	N0	cM0
CCCN 1965	CCCN control	Unknown	29	2000	Mastectomy	Right	Invasive lobular carcinoma	II	Unknown	Unknown	Unknown	T2	N2	cM0
CCCN 1966	CCCN control	Unknown	32	2003	Mastectomy	Left	Invasive ductal carcinoma	III	Unknown	Unknown	Unknown	T2	N1	cM0
CCCN 1967	CCCN control	Unknown	30	2001	Breast conserving surgery	Right	Invasive ductal carcinoma	II	Unknown	Unknown	Unknown	T1	N0	cM1
CCCN 1968	CCCN control	Unknown	31	2002	Breast conserving surgery	Left	Invasive ductal carcinoma	III	Unknown	Unknown	Unknown	T2	N2	cM0
CCCN 1969	CCCN control	Unknown	31	2002	Breast conserving surgery	Left	Invasive ductal carcinoma	III	Unknown	Unknown	Unknown	T2	N1	cM0
CCCN 1970	CCCN control	Unknown	31	2003	Breast conserving surgery	Right	Invasive ductal carcinoma	III	Unknown	Unknown	Unknown	T2	N0	cM0
CCCN 1971	CCCN control	Unknown	29	2002	Breast conserving surgery	Left	Invasive ductal carcinoma	II	Unknown	Unknown	Unknown	T2	N0	cM0
CCCN 1972	CCCN control	Unknown	29	2002	Breast conserving surgery	Right	Invasive ductal carcinoma	III	Unknown	Unknown	Unknown	T1	N0	cM0
CCCN 1973	CCCN control	Unknown	30	2003	Breast conserving surgery	Left	Invasive ductal carcinoma	III	Unknown	Unknown	Unknown	T1	N0	cM0
CCCN 1974	CCCN control	Unknown	27	2000	Needle biopsy	Right	Invasive ductal carcinoma	II	Unknown	Unknown	Unknown	T4	Nx	cM1
CCCN 1975	CCCN control	Unknown	30	2003	Breast conserving surgery	Left	Invasive ductal carcinoma	III	Unknown	Unknown	Unknown	T2	N1	cM0
CCCN 1976	CCCN control	Unknown	29	2003	Mastectomy	Left	Invasive lobular carcinoma	Unknown	Unknown	Unknown	Unknown	T4	N3	cM0
CCCN 1977	CCCN control	Unknown	28	2002	Breast conserving surgery	Left	Invasive ductal carcinoma	III	Unknown	Unknown	Unknown	T1	N1	cM0
CCCN 1978	CCCN control	Unknown	28	2002	Mastectomy	Left	Invasive ductal carcinoma	III	Unknown	Unknown	Unknown	T2	N0	cM0
CCCN 1979	CCCN control	Unknown	26	2001	Mastectomy	Left	Invasive ductal carcinoma	III	Unknown	Unknown	Unknown	T2	N0	cM0
CCCN 1980	CCCN control	Unknown	27	2002	Mastectomy	Right	Invasive ductal carcinoma	II	Unknown	Unknown	Unknown	T1	N0	cM0
CCCN 1981	CCCN control	Unknown	28	2003	Breast conserving surgery	Left	Invasive ductal carcinoma	II	Unknown	Unknown	Unknown	T1	N0	cM0
CCCN 1982	CCCN control	Unknown	27	2003	Breast conserving surgery	Right	Invasive ductal carcinoma	III	Unknown	Unknown	Unknown	T2	N0	cM0
CCCN 1983	CCCN control	Unknown	27	2003	Breast conserving surgery	Right	Invasive ductal carcinoma	III	Unknown	Unknown	Unknown	T2	N2	cM0
CCCN 1984	CCCN control	Unknown	23	2000	Breast conserving surgery	Right	Other	Unknown	Unknown	Unknown	Unknown	T2	N1	cM0
CCCN 1985	CCCN control	Unknown	25	2002	Mastectomy	Both	Invasive ductal carcinoma	II	Unknown	Unknown	Unknown	T1	N3	cM0
CCCN 1986	CCCN control	Unknown	23	2001	Breast conserving surgery	Right	Invasive ductal carcinoma	III	Unknown	Unknown	Unknown	T1	N1	cM0
CCCN 1987	CCCN control	Unknown	37	2003	Breast conserving surgery	Right	Invasive ductal carcinoma	II	Unknown	Unknown	Unknown	T1	N0	cM0
CCCN 1988	CCCN control	Unknown	33	2004	Breast conserving surgery	Left	Invasive ductal carcinoma	III	Unknown	Unknown	Unknown	T1	N1	cM0
CCCN 1989	CCCN control	Unknown	37	2004	Needle biopsy	Right	Invasive ductal carcinoma	Unknown	Unknown	Unknown	Unknown	T2	N0	cM1
CCCN 1990	CCCN control	Unknown	37	2004	Mastectomy	Left	Invasive ductal carcinoma	III	Unknown	Unknown	Unknown	T4	N2	cM0
CCCN 1991	CCCN control	Unknown	39	2003	Breast conserving surgery	Left	Invasive ductal carcinoma	III	Unknown	Unknown	Unknown	T2	N0	cM0
CCCN 1992	CCCN control	Unknown	35	2005	Breast conserving surgery	Right	Invasive ductal carcinoma	II	Positive	Positive	Negative	T2	N0	cM0
CCCN 1993	CCCN control	Unknown	39	2005	Mastectomy	Right	Invasive ductal carcinoma	III	Positive	Positive	Positive	T1	N0	cM0
CCCN 1994	CCCN control	Unknown	40	2005	Mastectomy	Left	Invasive ductal carcinoma	III	Negative	Negative	Negative	T1	N0	cM0
CCCN 1995	CCCN control	Unknown	39	2004	Mastectomy	Right	Invasive ductal carcinoma	III	Unknown	Unknown	Unknown	T1	N0	cM0
CCCN 1996	CCCN control	Unknown	38	2005	Mastectomy	Left	Invasive ductal carcinoma	II	Positive	Positive	Negative	T2	N3	cM0
CCCN 1997	CCCN control	Unknown	40	2004	Breast conserving surgery	Left	Invasive ductal carcinoma	III	Unknown	Unknown	Unknown	T2	N0	cM0
CCCN 1998	CCCN control	Unknown	36	2003	Breast conserving surgery	Right	Invasive ductal carcinoma	III	Unknown	Unknown	Unknown	T2	N1	cM0
CCCN 1999	CCCN control	Unknown	29	2004	Needle biopsy	Right	Invasive ductal carcinoma	Unknown	Unknown	Unknown	Unknown	T3	N1	cM1
[truncated: 2,945 more rows]
